# Supplementary material for: Metabolomic profiling in dogs with dilated cardiomyopathy eating non-traditional or traditional diets and in healthy controls
Source: Sci Rep. 2022 Dec 30;12:22585. doi: 10.1038/s41598-022-26322-8 (PMC9803641; doi:10.1038/s41598-022-26322-8)
Supplement: Supplementary file 2 — Supplementary Information 2. [file 41598_2022_26322_MOESM2_ESM.xlsx]

## Sheet: Supp. Table S1
Supplementary Table S1. Metabolites compared by disease status (DCM vs. healthy) and diet type (traditional vs. non-traditional)
A positive beta in DCM column indicates a positive relationship with the disease, and in diet indicates a positive relationship with consuming a non-traditional (NT) diet.
P-values presented are corrected by false discovery rate based on a correlation matrix that established 511 independent metabolite groups.
Abbreviations: CAS®, Chemical Abstracts Service; SE, standard error; NA, not available; ND, not determined.
				DCM			Diet
Metabolite	CAS®	PubChem	Metabolon ID	Beta	SE	P-value	Beta	SE	P-value
erythronate	13752-84-6	2781043	42420	11.8918	2.96187	5.11e-13	0.234171	0.0846687	0.00723
X-25948	NA	NA	63899	4.28651	1.02007	5.77e-11	0.482346	0.148928	0.00183
creatine	57-00-1	586	27718	2.66893	0.630677	1.08e-10	1.00116	0.210384	9.95e-06
gulonate	20246-53-1	152304	46957	4.35906	1.09371	2.16e-10	ND	ND	ND
adenine	73-24-5	190	554	8.92053	2.08817	3.09e-10	0.244674	0.0823071	0.00403
3,4-dihydroxybutyrate	1518-61-2	150929	62952	5.31648	1.28939	6.24e-10	0.326788	0.118194	0.00725
1-methylhistidine	332-80-9	92105	30460	3.83793	0.88772	6.95e-10	0.401046	0.143043	0.00651
2-hydroxybutyrate/2-hydroxyisobutyrate	3347-90-8;594-61-6	440864;11671	52281	3.65354	0.880884	8.22e-10	0.564184	0.143183	0.000188
X-19438	NA	NA	46261	2.6849	0.635966	1.55e-09	0.616579	0.191985	0.00198
lactate	50-21-5	612	527	4.79397	1.16028	1.64e-09	0.384574	0.114284	0.00124
X-24337	NA	NA	52533	3.14019	0.743056	1.86e-09	0.462421	0.172956	0.0093
2-hydroxy-3-methylbutyrate	4026-18-0	99823	46537	3.89623	0.918056	2.09e-09	ND	ND	ND
sulfate	14808-79-8	1117	46960	8.49915	2.15664	3.19e-09	0.118162	0.0694943	0.0934
fructose	6347-01-9;470-23-5	2723872;439709	577	7.18985	1.80017	3.71e-09	0.355464	0.0797878	3.06e-05
mannonate	642-99-9	3246006	62864	4.04966	0.993714	4.76e-09	0.34317	0.130325	0.0104
3-ureidopropionate	462-88-4	111	3155	3.13624	0.751963	7.36e-09	0.583034	0.146744	0.000168
isobutyrylcarnitine	25518-49-4	168379	33441	3.39713	0.822284	8.34e-09	0.585199	0.139057	7.41e-05
X-12101	NA	NA	47642	3.55271	0.840321	1.51e-08	0.443549	0.137678	0.00192
glucuronate	528-16-5	94715	15443	5.72315	1.41774	1.52e-08	0.284962	0.108738	0.0107
behenoylcarnitine	NA	71464577	57514	3.01068	0.730879	1.54e-08	0.405058	0.176728	0.0249
choline	62-49-7	305	15506	5.8527	1.38923	2.8e-08	0.151742	0.0871335	0.0859
gluconate	526-95-4	10690;3085666	587	5.2555	1.27607	2.84e-08	0.345889	0.0857571	0.000137
C-glycosyltryptophan	180509-18-6	10981970	48782	5.43007	1.32574	3.24e-08	0.0985577	0.0913209	0.284
ribitol	87-99-0	6912	15772	7.0253	1.68512	3.74e-08	0.235316	0.060758	0.000237
X-16580	NA	NA	47804	2.74483	0.651982	3.83e-08	0.493783	0.166154	0.00404
X-25343	NA	NA	62636	2.83093	0.70653	4.11e-08	0.478969	0.157888	0.00337
2-O-methylascorbic acid	17860-87-6	54726398	63990	3.12457	0.754949	4.67e-08	0.363829	0.145514	0.0147
5,6-dihydrouridine	5627-05-4	94312	61833	7.48477	1.83661	4.76e-08	0.117158	0.061787	0.062
lignoceroylcarnitine (C24)	NA	NA	57515	3.79987	0.946503	4.98e-08	0.291873	0.137722	0.0376
X-25109	NA	NA	61682	2.77958	0.680861	5.37e-08	ND	ND	ND
2-aminophenol sulfate	40712-56-9	181670	43266	-1.64303	0.402171	5.48e-08	-0.98335	0.252372	0.000219
1-oleoyl-GPI (18:1)	NA	86289645	36602	2.1072	0.541585	5.58e-08	0.738311	0.21145	0.00083
quinolinate	89-00-9	1066	1899	3.41811	0.833357	6.73e-08	0.355308	0.133846	0.00979
imidazole lactate	876-19-7	793	15716	2.83093	0.684993	7.13e-08	0.761109	0.13965	6.89e-07
1-carboxyethylvaline	NA	145900340	62562	3.21675	0.796972	9.69e-08	0.367603	0.13229	0.00698
N,N-dimethyl-pro-pro	NA	NA	64571	4.70255	1.23972	1.07e-07	0.226032	0.115298	0.0539
arabonate/xylonate	13752-83-5;526-91-0	122045;6602431	48255	5.2165	1.34671	1.14e-07	0.172144	0.102643	0.0979
cholesterol sulfate	1256-86-6	65076	35324	-3.80228	0.981358	1.21e-07	-0.384502	0.117871	0.0017
4-guanidinobutanoate	463-00-3	500	15681	2.67881	0.711681	1.5e-07	0.775173	0.171511	2.42e-05
5-methylthioadenosine (MTA)	2457-80-9	439176	1419	5.44217	1.29546	1.82e-07	0.179211	0.0725479	0.0159
X-26035	NA	NA	64248	5.05573	1.28314	1.88e-07	0.221758	0.0858585	0.0119
glutamine	56-85-9	5961	53	-8.88065	2.24677	2.04e-07	ND	ND	ND
N,N,N-trimethyl-alanylproline betaine (TMAP)	NA	NA	62947	3.31569	0.887066	2.17e-07	0.315092	0.157946	0.0499
(S)-3-hydroxybutyrylcarnitine	NA	71464477	52984	1.91163	0.511094	2.72e-07	0.508549	0.232042	0.0317
N-acetylthreonine	17093-74-2	152204	33939	5.23228	1.33351	3.17e-07	0.369792	0.0717537	2.2e-06
2-methoxyhydroquinone sulfate (1)	NA	NA	64049	-1.69788	0.429855	3.25e-07	-1.09596	0.21613	3.04e-06
nervonoylcarnitine	NA	NA	57531	2.55866	0.628421	3.93e-07	0.579323	0.153215	0.000322
N-acetylalanine	97-69-8	88064	1585	7.51342	1.81931	4.57e-07	0.149588	0.0492707	0.00335
X-15674	NA	NA	46665	2.68143	0.720702	4.61e-07	0.522969	0.182247	0.00541
ascorbic acid 2-sulfate	37627-95-5	54676864	63590	4.75526	1.29904	4.79e-07	0.22347	0.0949901	0.0214
cysteinylglycine	19246-18-5	439498	35637	3.23982	0.820107	4.96e-07	0.305098	0.126998	0.0189
adipoylcarnitine	NA	71296139	52988	2.59578	0.681852	5.12e-07	0.434715	0.175804	0.0158
hydroxyasparagine	20790-72-1	15991574	62060	5.73885	1.48512	5.25e-07	0.0738907	0.0747111	0.326
4-ethylphenylsulfate	85734-98-1	20822574	36099	-1.74722	0.466102	6.52e-07	-0.709426	0.23466	0.00348
allantoic acid	99-16-1	203	33434	4.05759	1.08559	6.96e-07	0.372673	0.0990077	0.000341
X-25422	NA	NA	62719	2.60675	0.677806	7.58e-07	0.134416	0.162396	0.411
S-adenosylhomocysteine (SAH)	979-92-0	439155	42382	4.55856	1.18404	7.61e-07	0.192034	0.0861139	0.0289
eicosenoylcarnitine	NA	71464507	57519	3.16216	0.836566	8.71e-07	0.336437	0.130836	0.0122
1-carboxyethylphenylalanine	NA	59100900	62566	2.53988	0.641518	8.86e-07	0.365851	0.147597	0.0156
alpha-ketoglutaramate	18465-19-5	48	62101	5.22246	1.4316	9.45e-07	0.264494	0.0866407	0.00319
arachidoylcarnitine	NA	53477833	57513	3.23105	0.830689	1.04e-06	0.083409	0.122925	0.5
4-deoxythreonate	5057-93-2	10964471	62950	3.02579	0.782952	1.09e-06	0.4356	0.119176	0.000489
oxalate	144-62-7	971	20694	4.69097	1.2861	1.15e-06	0.242219	0.0878256	0.00739
2-methylbutyrylcarnitine	31023-25-3	6426901	45095	2.67007	0.708173	1.19e-06	0.35362	0.146814	0.0186
N-acetyl-1-methylhistidine	84285-33-6	53859791	43255	1.33527	0.342004	1.26e-06	0.555997	0.268585	0.0421
glycerol 3-phosphate	57-03-4	754	43847	3.66081	0.951858	1.33e-06	0.313376	0.100649	0.00266
N6,N6,N6-trimethyllysine	23284-33-5	440120	1498	4.97326	1.29854	1.45e-06	0.263643	0.07324	0.000586
N-carbamoylvaline	24809-91-4	448879	62852	3.7376	1.04536	1.49e-06	0.390228	0.108506	0.000592
ethylmalonate	601-75-2	11756	15765	2.99658	0.782441	1.51e-06	0.327546	0.157501	0.0412
diethanolamine	111-42-2	8113	20691	0.840552	0.243039	1.6e-06	0.382404	0.514054	0.459
2-hydroxy-3-methylvalerate	488-15-3	164623	36746	3.58168	1.01844	1.63e-06	0.269483	0.131026	0.0434
X-24295	NA	NA	52483	1.93499	0.495671	1.67e-06	0.399872	0.186006	0.035
1-carboxyethylleucine	179795-15-4	53752255	62559	2.57795	0.667415	1.74e-06	0.329169	0.138641	0.0203
X-12100	NA	NA	47687	5.11355	1.30569	1.78e-06	0.181542	0.0695777	0.0111
allantoin	97-59-6	204	1107	6.4709	1.73175	1.81e-06	0.220743	0.0596677	0.000423
2-ethylhydracrylate	4374-62-3	188979	32397	3.48103	0.90437	1.99e-06	0.238325	0.103228	0.0239
urea	57-13-6	1176	1670	3.93716	1.01203	2.11e-06	0.304209	0.0896231	0.00113
succinoyltaurine	NA	NA	63678	3.12116	0.864201	2.13e-06	0.533113	0.128178	8.82e-05
succinate	110-15-6	1110	1437	5.24142	1.39365	2.46e-06	0.0754663	0.076232	0.326
beta-alanine	107-95-9	239	55	5.0616	1.36877	2.62e-06	0.179014	0.0741995	0.0184
propionylglycine	21709-90-0	98681	31932	-1.36085	0.408184	2.76e-06	-0.895767	0.288267	0.00271
N-acetyl-beta-alanine	3025-95-4	76406	37432	3.61492	0.986064	2.96e-06	0.103854	0.107445	0.337
threonate	7306-96-9	5460407	27738	3.674	0.985106	2.99e-06	0.323922	0.103896	0.00263
O-sulfo-L-tyrosine	956-46-7	514186	45413	3.32879	0.86648	3.45e-06	0.191456	0.104289	0.0706
suberate (C8-DC)	505-48-6	10457	15730	2.77978	0.770336	3.48e-06	0.343102	0.150192	0.0253
X-25419	NA	NA	62716	0.769994	0.19559	3.55e-06	3.10185	0.239386	2.2e-20
X-24307	NA	NA	52502	-2.61374	0.767441	3.9e-06	-0.53102	0.177662	0.00384
X-18750	NA	NA	48045	-0.506904	0.126088	3.99e-06	ND	ND	ND
formiminoglutamate	816-90-0	439233	43493	2.52439	0.668043	4.12e-06	0.505903	0.132857	0.000295
hexanoylcarnitine	6418-78-6	6426853	32328	2.2045	0.617366	4.53e-06	0.439554	0.175651	0.0146
erythritol	149-32-6	222285	20699	4.99097	1.40852	5.06e-06	0.0717852	0.0778512	0.36
4-methoxyphenol sulfate	3233-60-1	14199589	48457	-1.25092	0.337146	5.18e-06	-0.693719	0.27525	0.014
isoleucylglycine	868-28-0	342532	40008	3.28732	0.861658	5.58e-06	0.229946	0.102528	0.028
N6-carbamoylthreonyladenosine	24719-82-2	161466	35157	6.10732	1.64182	5.64e-06	0.0654505	0.0589781	0.271
butyrylcarnitine	1492-26-8	439829	32412	2.30751	0.663253	5.89e-06	0.513473	0.218725	0.0217
N2,N2-dimethylguanosine	2140-67-2	135501639	35137	5.34532	1.4621	5.89e-06	0.0590831	0.0679927	0.388
3-hydroxyisobutyrate	2068-83-9	87	1549	3.5444	0.95139	6.76e-06	0.309694	0.091501	0.00116
3-(3-amino-3-carboxypropyl)uridine	52745-94-5	171198	62924	4.44975	1.17862	6.78e-06	0.0963815	0.0759745	0.209
2-hydroxyadipate	18294-85-4	193530	31934	3.02087	0.831461	6.87e-06	0.422768	0.120391	0.000779
1-carboxyethylisoleucine	NA	146171344	62558	2.22106	0.576285	7.06e-06	0.36451	0.142479	0.0127
octadecenedioylcarnitine	251981-06-3	NA	61865	2.30817	0.65488	7.11e-06	0.331657	0.178542	0.0674
aconitate [cis or trans]	585-84-2;4023-65-8	643757;444212	46173	5.5908	1.53134	7.37e-06	0.060212	0.0629407	0.342
erucoylcarnitine	51267-35-7	119026117	57525	1.86401	0.503403	8.43e-06	0.617264	0.177291	0.000857
lactosyl-N-palmitoyl-sphingosine (d18:1/16:0)	4201-62-1	53477895	53010	-2.99136	0.785384	8.52e-06	-0.228864	0.106543	0.0351
1-(1-enyl-palmitoyl)-2-palmitoyl-GPC (P-16:0/16:0)	126901-45-9	11146967	52716	-2.88313	0.794511	9.13e-06	-0.246061	0.12069	0.0452
N-linolenoyltaurine	NA	NA	46224	2.04209	0.569244	9.34e-06	0.86008	0.146592	1.29e-07
X-21283	NA	NA	46285	4.39883	1.18395	9.76e-06	0.116961	0.0770401	0.133
X-24623	NA	NA	53050	1.10194	0.301736	9.77e-06	0.848214	0.284014	0.00387
ophthalmate	495-27-2	7018721	34592	1.65566	0.45893	1.06e-05	0.585774	0.19569	0.00379
N6-succinyladenosine	4542-23-8	165243	48130	3.01682	0.836623	1.08e-05	0.100878	0.117154	0.392
2-keto-3-deoxy-gluconate	17510-99-5	161227	48141	1.77589	0.545766	1.1e-05	0.054695	0.210225	0.795
acetylcarnitine	3040-38-8	7045767	32198	2.81025	0.822649	1.15e-05	0.296143	0.133444	0.0297
N-acetylserine	16354-58-8	65249	37076	4.33133	1.16394	1.22e-05	0.105052	0.0751222	0.166
X-13553	NA	NA	47959	2.80106	0.789861	1.23e-05	0.0977904	0.127146	0.444
N-acetyl-S-(3-hydroxypropyl)cysteine	23127-40-4	119083	44552	2.76023	0.767432	1.36e-05	0.17574	0.130655	0.183
pseudouridine	1445-07-4	15047	33442	6.20241	1.70973	1.58e-05	0.0824571	0.0525815	0.121
isovalerylcarnitine	31023-24-2	169235	34407	1.94552	0.545549	1.62e-05	0.356258	0.164049	0.0332
uracil	66-22-8	1174	605	3.56315	1.03181	1.85e-05	0.406435	0.0887759	1.95e-05
X-23641	NA	NA	49517	1.48977	0.428796	1.87e-05	0.482261	0.231504	0.0408
undecanedioate	1852-04-6	15816	42395	2.47907	0.700127	1.88e-05	0.449812	0.130728	0.000975
3-methoxycatechol sulfate (2)	NA	129892430	48752	-0.890325	0.236748	1.99e-05	-1.44443	0.29102	4.59e-06
N-oleoyltaurine	52514-04-2	6437033	39732	2.4376	0.687547	2e-05	0.176414	0.135466	0.197
alpha-ketoglutarate	328-50-7	51	528	3.72601	1.05383	2.04e-05	0.219766	0.0856484	0.0124
2,3-dihydroxy-5-methylthio-4-pentenoate	2226539-09-7	154603736	62805	4.43458	1.2466	2.23e-05	0.0837422	0.0733782	0.258
butenoylcarnitine	NA	129843952	61778	1.48935	0.400316	2.51e-05	0.541549	0.195124	0.00704
homocitrulline	1190-49-4	65072	22138	1.66374	0.476626	2.57e-05	0.181127	0.191303	0.347
N-acetylglucosaminylasparagine	2776-93-4	123826	48149	3.55778	1.04056	2.57e-05	0.121366	0.09063	0.185
xanthosine	146-80-5	64959	15136	2.10416	0.614681	2.63e-05	0.500656	0.154742	0.00185
1-methyl-5-imidazolelactate	2022510-60-5	NA	64596	1.78868	0.516077	2.67e-05	0.22545	0.182423	0.221
urate	69-93-2	1175	1604	2.82141	0.831831	2.79e-05	0.155314	0.119534	0.198
3-aminoisobutyrate	144-90-1	64956	1566	2.58122	0.740702	2.89e-05	0.276979	0.119995	0.0239
1-palmitoyl-GPI (16:0)	NA	71296207	35305	2.70968	0.779054	3.15e-05	0.18858	0.117315	0.112
1-dihomo-linolenylglycerol (20:3)	NA	NA	48341	1.50098	0.479847	4.05e-05	0.568026	0.260953	0.0328
2-hydroxy-4-(methylthio)butanoic acid	583-91-5	11427	63739	1.83133	0.565742	4.06e-05	0.545547	0.227212	0.019
2R,3R-dihydroxybutyrate	759-06-8	13120901	63109	3.53022	1.00768	4.39e-05	0.312794	0.0812684	0.000257
glutamate	56-86-0	33032	57	5.25123	1.55607	4.57e-05	0.0195947	0.0634596	0.758
phenyllactate	828-01-3	3848	22130	1.61555	0.470576	4.77e-05	0.500296	0.185411	0.0087
tartronate (hydroxymalonate)	80-69-3	45	20693	2.79592	0.848399	5.23e-05	0.24342	0.107194	0.0262
propionylcarnitine (C3)	17298-37-2	107738	32452	1.77102	0.536908	5.36e-05	0.564711	0.169115	0.00134
1-(1-enyl-palmitoyl)-2-linoleoyl-GPC (P-16:0/18:2)	NA	24779386	52682	-2.15046	0.603295	5.37e-05	ND	ND	ND
myo-inositol	87-89-8	892	1124	2.62843	0.779228	5.46e-05	0.318213	0.113117	0.00634
cis-3,4-methyleneheptanoylcarnitine	NA	NA	64389	1.14768	0.338133	6.17e-05	0.681332	0.252597	0.00873
1-linoleoyl-GPI (18:2)	NA	11124828	36594	2.09854	0.638263	6.61e-05	0.359654	0.145664	0.016
alpha-hydroxyisocaproate	10303-64-7	92779	22132	2.36585	0.728739	7.19e-05	0.141841	0.13466	0.296
2-ketogulonate	669-90-9	3035456	15306	2.14243	0.636176	7.67e-05	0.230694	0.136254	0.0948
docosadienoate (22:2n6)	7370-49-2	5282807	32415	3.00158	0.91302	7.69e-05	0.207194	0.101825	0.0456
edetic acid (EDTA)	60-00-4	6049	22163	-3.31074	1.09387	8.19e-05	-0.284694	0.108968	0.011
equol sulfate	1189685-28-6	29979373	40478	-0.674866	0.206169	8.47e-05	-1.45238	0.400373	0.000535
taurine	107-35-7	1123	2125	3.34856	1.03	8.58e-05	0.302096	0.0832909	0.000536
X-23678	NA	NA	49555	1.72907	0.507998	9.29e-05	0.309901	0.160089	0.0569
gamma-glutamylphenylalanine	7432-24-8	111299	33422	3.03378	0.926238	9.48e-05	0.103761	0.100966	0.308
7-alpha-hydroxy-3-oxo-4-cholestenoate	115538-85-7	3081085	36776	2.88191	0.866121	9.55e-05	-0.00232969	0.101992	0.982
hydroxy-N6,N6,N6-trimethyllysine	NA	54022842	62959	1.66312	0.479795	9.59e-05	0.434811	0.157272	0.00725
1-arachidonoyl-GPI (20:4)	NA	121596217	34214	2.60591	0.782187	0.000101444	0.137804	0.110133	0.215
proline	147-85-3	145742	1898	-4.63253	1.42264	0.000102921	-0.146369	0.0623425	0.0217
X-24345	NA	NA	52541	0.902057	0.266245	0.000103183	0.929104	0.298805	0.0027
dodecenedioate	6402-36-4	5283028	61864	1.54732	0.483409	0.00010437	0.288599	0.188714	0.131
2,3-dihydroxy-2-methylbutyrate	14868-24-7	301941	57547	1.70348	0.500826	0.000109456	0.621128	0.14483	5.57e-05
X-12127	NA	NA	47702	0.858861	0.245539	0.000131662	0.211279	0.301104	0.485
lactosyl-N-stearoyl-sphingosine (d18:1/18:0)	125712-73-4	10260120	54980	-2.67146	0.808496	0.000134574	-0.231641	0.104184	0.0294
linolenoylcarnitine	NA	134812245	57511	1.96831	0.606481	0.000135377	0.639667	0.127153	3.54e-06
dihomo-linoleoylcarnitine (C20:2)	NA	NA	57520	2.66439	0.836216	0.000137593	0.0737548	0.113115	0.516
glycerophosphoethanolamine	1190-00-7	123874	37455	2.80374	0.883544	0.000143617	0.0460027	0.106126	0.666
pro-hydroxy-pro	18684-24-7	11902893	35127	5.31276	1.59845	0.000145547	0.0507353	0.0518862	0.331
arachidonoylcarnitine	36816-11-2	136212424	57518	2.13029	0.662183	0.00014639	0.083829	0.134855	0.536
oleoylcarnitine	13962-05-5	6441392	35160	2.70799	0.850464	0.000147052	0.158409	0.108005	0.147
carnitine	541-15-1	288	15500	2.86026	0.914919	0.000154277	0.245421	0.10098	0.0176
octadecadienedioate	NA	NA	61860	2.18592	0.735407	0.000156563	0.285001	0.158233	0.0759
N-acetylhomocitrulline	NA	NA	62707	1.57067	0.495225	0.00016501	0.557436	0.180431	0.00286
octadecanedioylcarnitine	123233-50-1	NA	61867	2.42421	0.779801	0.000172559	0.168849	0.125547	0.183
docosahexaenoylcholine	727355-09-1	9823108	53263	1.02291	0.369046	0.000172691	1.23208	0.29628	8.84e-05
adenosine 5'-monophosphate (AMP)	61-19-8	6083	32342	1.62058	0.531402	0.000175276	0.256172	0.187801	0.177
4-hydroxycatechol sulfate	NA	NA	62313	-1.14095	0.350193	0.000178122	-0.747086	0.2266	0.00153
dihomo-linolenoylcarnitine (C20:3n3 or 6)	NA	NA	57521	2.44614	0.788924	0.000181	0.0509964	0.121049	0.675
1-(1-enyl-palmitoyl)-2-palmitoleoyl-GPC (P-16:0/16:1)	204983-72-2	52923882	52713	-2.33092	0.715417	0.000195079	-0.344764	0.110602	0.00264
indolepropionate	830-96-6	3744	32405	-0.761024	0.242138	0.000201494	-0.139196	0.37999	0.715
dihydroferulate	1135-23-5	14340	40481	-0.861561	0.256533	0.000208694	-1.25034	0.253957	5.34e-06
dimethylglycine	1118-68-9	673	5086	2.43672	0.74927	0.000220473	0.224918	0.108694	0.0422
3-hydroxyhexanoylcarnitine (1)	NA	156908002	62557	1.26532	0.389408	0.000230637	0.358961	0.209475	0.091
4-vinylphenol sulfate	131351-90-1	6426766	36098	-0.913455	0.284829	0.000238674	-1.28848	0.254675	3.17e-06
glycocyamine;guanidinoacetate	352-97-6	763	43802	-2.12242	0.707108	0.000291513	-0.38099	0.128383	0.00409
dihydroferulic acid sulfate	86321-33-7	187489	62857	-0.727762	0.225781	0.000297902	-1.2001	0.322796	0.000398
sebacate	26776-29-4	5192	32398	1.63568	0.555859	0.000320174	0.267036	0.181027	0.145
octadecenedioate	20701-68-2	9543674	61861	2.10581	0.710843	0.000332265	0.288276	0.142829	0.0473
N-methylpipecolate	41447-17-0	11286529	47101	1.69661	0.534587	0.000338365	0.702118	0.127266	5.28e-07
1-(1-enyl-palmitoyl)-2-oleoyl-GPC (P-16:0/18:1)	NA	NA	52478	-2.70988	0.861252	0.000355917	-0.0976382	0.097309	0.319
N1-methyladenosine	15763-06-1	27476	15650	3.23562	0.989912	0.000360408	0.0202102	0.0750874	0.789
N6-methyllysine	1188-07-4	164795	62860	1.75373	0.556343	0.000363632	0.695116	0.120152	1.8e-07
X-12689	NA	NA	47719	1.3433	0.422104	0.000366537	0.561688	0.173007	0.00178
N2,N5-diacetylornithine	39825-23-5	65977	43591	0.707386	0.225985	0.000378881	1.45287	0.319018	2.13e-05
X-24942	NA	NA	57632	0.735629	0.243608	0.000397387	0.332128	0.361774	0.362
3-methyl-2-oxobutyrate	3715-29-5	49	44526	3.20988	1.02431	0.000401018	0.207172	0.074276	0.00678
phosphoenolpyruvate (PEP)	138-08-9	1005	597	1.46732	0.466727	0.000424917	0.0899504	0.178921	0.617
lyxonate	4172-43-4	644110	61858	3.92194	1.2755	0.000470003	0.120321	0.0642523	0.0652
stearoylcarnitine	18822-91-8	3006797	34409	1.9119	0.607994	0.000515343	-0.0212639	0.12601	0.866
N-acetyl-3-methylhistidine	37841-04-6	193270	43256	1.14109	0.368661	0.000553944	0.297867	0.21	0.16
N-oleoylserine	107743-37-3	44190514	57664	2.5999	0.876749	0.000571204	0.185627	0.0965868	0.0586
N-carbamoylalanine	77340-50-2	426409	52340	1.30341	0.437679	0.000571461	0.57093	0.193043	0.00421
X-26008	NA	NA	64007	0.45365	0.143569	0.000603467	3.05734	0.364049	3.05e-12
galactonate	13382-27-9	128869	27719	1.52006	0.498299	0.000611519	0.146281	0.158833	0.36
methylphosphate	812-00-0	13130	37070	2.66705	0.881518	0.000625717	0.187444	0.0887466	0.0382
glycerate	473-81-4;6000-40-4	439194;752	1572	4.20121	1.41494	0.000631746	0.124284	0.0584492	0.037
X-15461	NA	NA	46283	1.68765	0.589708	0.000639807	0.468655	0.147545	0.00221
phenylalanine	63-91-2	6140	64	4.51251	1.49152	0.000645868	0.073044	0.0553218	0.191
oleoylcholine	127165-03-1	59040790	53260	0.729384	0.259416	0.00069518	0.953909	0.348433	0.00781
1-arachidonylglycerol (20:4)	35474-99-8	5282281	34397	0.982554	0.353484	0.000710079	0.461399	0.289882	0.116
gamma-glutamyl-alpha-lysine	5978-23-4	65254	55015	2.48165	0.831821	0.000712177	0.144115	0.0980468	0.146
4-acetamidobutanoate	3025-96-5	18189	1558	2.11172	0.696712	0.000721618	0.238945	0.110049	0.0333
2-oxoarginine	3715-10-4	558	55072	1.27325	0.419797	0.000760866	0.640425	0.168716	0.000307
X-13507	NA	NA	47439	0.986409	0.339035	0.000779372	0.603928	0.253016	0.0197
2-hydroxymyristate	2507-55-3	1563	32413	2.15779	0.704147	0.000781961	0.108369	0.106381	0.312
palmitoylcholine	13100-90-8	151731	52944	0.690738	0.237391	0.000806366	0.743751	0.350661	0.0374
X-12740	NA	NA	46627	-0.598498	0.207991	0.000832677	-0.287336	0.390302	0.464
stearoylcholine	23464-76-8	90111	57464	0.675586	0.241962	0.000833217	0.963043	0.368706	0.011
N1-methylinosine	2140-73-0	65095	48351	3.355	1.14536	0.000898319	0.064341	0.0713232	0.37
X-11381	NA	NA	46347	1.02896	0.347978	0.000963401	0.453783	0.221683	0.0444
N-acetylvaline	96-81-1	66789	1591	2.68314	0.905676	0.000976575	0.282103	0.0813384	0.000894
maleate	110-16-7	444266	20676	1.64082	0.685884	0.00104316	0.416114	0.197634	0.0388
pyruvate	127-17-3	1060	48990	2.3615	0.820856	0.00106189	0.0832748	0.0982551	0.4
nicotinamide	98-92-0	936	594	-1.33178	0.469004	0.00107135	-0.418193	0.171721	0.0174
cysteine s-sulfate	1637-71-4	115015	22176	1.16836	0.410486	0.00110162	0.746484	0.18268	0.000114
gamma-glutamylisoleucine	23632-83-9	22885096	34456	2.47587	0.865309	0.00110919	0.126488	0.0967232	0.195
arachidonoylcholine	57718-75-9	122198216	53261	0.505705	0.171228	0.001141	0.80318	0.440697	0.0726
N-acetylaspartate	997-55-7	65065	22185	1.80013	0.613102	0.00124739	0.38626	0.115709	0.00135
linoleoylcholine	NA	53481656	57463	0.529961	0.182918	0.00127896	0.864477	0.419774	0.0431
vanillactate	2475-56-1	160637	54910	1.70303	0.582628	0.00130836	0.196219	0.129126	0.133
1-arachidonoyl-GPA (20:4)	799268-65-8	42607498	46325	1.5237	0.535666	0.00136581	0.0143952	0.159658	0.928
X-23654	NA	NA	49531	2.04584	0.729695	0.00137517	0.215622	0.113137	0.0607
N4-acetylcytidine	3768-18-1	107461	35130	1.80593	0.626357	0.00141696	-0.00397643	0.123159	0.974
tauro-beta-muricholate	25696-60-0	168408	33983	-0.500258	0.170725	0.00142073	-0.755269	0.424996	0.0798
arachidate (20:0)	506-30-9	10467	1118	2.05731	0.717468	0.0014267	0.187721	0.106113	0.0812
carnosine	305-84-0	439224	1768	3.32014	1.14962	0.00147223	0.0989865	0.0657356	0.137
octanoylcarnitine	3671-77-0	123701	33936	1.3166	0.472195	0.00148749	0.255839	0.172578	0.143
ursodeoxycholate	128-13-2	31401	1605	-0.799392	0.277961	0.00151661	-0.491688	0.266299	0.069
cysteinylglycine disulfide	70555-24-7	22833544	62103	3.18384	1.10549	0.00153231	0.0559385	0.0681495	0.414
1-methylhypoxanthine	1125-39-9	70765	57771	2.20765	0.778307	0.00157606	0.0755568	0.101599	0.46
mannitol/sorbitol	87-78-5;50-70-4	6251;5780	46142	1.72411	0.672532	0.00159655	0.193122	0.174254	0.271
gamma-CEHC glucuronide	NA	121596235	42381	1.458	0.52815	0.00160792	0.607667	0.14268	6.19e-05
ribonate	642-98-8	5460677	27731	1.60792	0.563705	0.00162917	0.00511816	0.13806	0.971
1-oleoylglycerol (18:1)	111-03-5	5283468	21184	1.00365	0.358411	0.00165237	0.413802	0.227631	0.0733
eicosapentaenoylcholine	1891060-19-7	118562750	53258	1.197	0.52759	0.00165741	0.761168	0.230655	0.00151
lactosyl-N-arachidoyl-sphingosine (d18:1/20:0)	125650-87-5	53481000	57425	-1.91343	0.673532	0.0016652	-0.0751171	0.115567	0.518
hippurate	495-69-2	464	15753	1.002	0.37544	0.00166991	0.437313	0.243525	0.0768
3-hydroxydecanedioate	73141-46-5	3017884	31943	1.33886	0.494411	0.00168903	0.114005	0.175612	0.518
X-24742	NA	NA	53227	1.97119	0.6888	0.0017271	0.329099	0.102066	0.00191
5-methylthioribose	23656-67-9	6419710	62100	3.15033	1.67377	0.00173863	0.284041	0.169951	0.0991
X-23680	NA	NA	49557	1.03865	0.362398	0.00173889	0.595351	0.194634	0.00313
docosapentaenoylcarnitine	NA	71464594	57529	0.956097	0.329627	0.00174117	1.01714	0.184368	5.29e-07
X-22162	NA	NA	47417	2.78601	0.981012	0.00174263	0.0334667	0.0779261	0.669
X-12015	NA	NA	47390	-1.46494	0.521985	0.00180103	-0.498351	0.13758	0.000545
3-hydroxyoleoylcarnitine	NA	129637446	61840	1.51896	0.540668	0.00180911	0.146875	0.144433	0.313
cadaverine	462-94-2	273	15308	-1.36373	0.491189	0.00187634	-0.428771	0.156889	0.00792
gamma-tocopherol/beta-tocopherol	54-28-4;148-03-8	92729;6857447	52473	0.948347	0.337236	0.00199795	0.774946	0.209088	0.000413
N6,N6-dimethyllysine	2259-86-1	193344	62862	2.8594	1.04107	0.00202008	0.173673	0.0719486	0.0184
delta-valerobetaine	6778-33-2	14274897	57687	0.981212	0.355727	0.00206413	0.731667	0.212324	0.000959
4-ethylcatechol sulfate	NA	NA	63072	-0.580383	0.207955	0.00208644	-1.162	0.338253	0.000992
dimethylarginine (SDMA + ADMA)	30315-93-6;30344-00-4	123831;169418	36808	3.67389	1.31787	0.00209043	0.0925071	0.0575162	0.112
3-methylhistidine	368-16-1	64969	15677	1.21026	0.433366	0.00210686	0.0575652	0.175705	0.744
2-hydroxydocosanoate	13980-14-8	193484	57663	2.42027	0.90569	0.0021897	0.0269817	0.0993801	0.787
N-acetylasparagine	4033-40-3	99715	33942	1.73559	0.619306	0.00221147	0.458247	0.109185	7.72e-05
glycitein sulfate (2)	NA	NA	62887	-0.634314	0.228659	0.00222312	-1.6756	0.258372	1.02e-08
X-23536	NA	NA	49412	1.87885	0.674403	0.00222724	0.0787451	0.112907	0.488
X-25855	NA	NA	63721	1.87697	0.675512	0.00224191	0.00766095	0.112087	0.946
2,6-dihydroxybenzoic acid	303-07-1	9338	63042	-0.667654	0.243288	0.00235618	-0.837129	0.299521	0.00667
ceramide (d18:2/24:1, d18:1/24:2)	NA	NA	57443	-2.22419	0.826025	0.00237749	-0.226091	0.0976093	0.0234
genistein sulfate	NA	10291508	62061	-0.501205	0.175694	0.00237868	-1.94165	0.321897	6.61e-08
N-delta-acetylornithine	NA	9920500	43249	0.762138	0.279778	0.00238391	1.01561	0.25661	0.000177
X-24970	NA	NA	57754	0.490872	0.171641	0.00244832	1.28329	0.379764	0.00118
glycine	56-40-6	750	58	-3.2672	1.18001	0.00248637	-0.100769	0.0623771	0.111
1,2-dipalmitoyl-GPC (16:0/16:0)	63-89-8	452110	19130	-3.51346	1.26258	0.00253663	-0.13871	0.0562251	0.016
myristoyl-linoleoyl-glycerol (14:0/18:2) [2]	NA	14275352	57408	-0.891779	0.322047	0.00262179	-0.46399	0.222931	0.041
octadecanedioate	871-70-5	70095	36754	1.63375	0.615218	0.00263602	0.229448	0.133962	0.0911
choline phosphate	3616-04-4	1014	34396	2.46241	0.899032	0.0026942	0.0954903	0.083929	0.259
3-hydroxyoleate	NA	101660610	61843	2.00625	0.724704	0.00275196	0.150091	0.10175	0.145
1-stearoyl-2-oleoyl-GPI (18:0/18:1)	NA	NA	52726	1.83364	0.671039	0.00283153	0.21287	0.109716	0.0563
1-oleoyl-GPG (18:1)	NA	NA	45968	1.63769	0.588891	0.0029041	-0.0140802	0.123257	0.909
azelate	123-99-9	2266	18362	1.17397	0.442551	0.00299332	0.523774	0.17066	0.00304
7-methylguanine	578-76-7	135398679	35114	2.87996	1.06855	0.00320713	0.00851525	0.0709118	0.905
orotidine	314-50-1	92751	35172	2.26156	0.848241	0.00321204	0.0803155	0.0915885	0.383
gamma-glutamylglutamine	10148-81-9	150914	2730	-2.79905	1.08409	0.00329027	-0.174623	0.0767596	0.0259
gamma-glutamyltryptophan	66471-20-3	3989307	33947	2.24244	0.862956	0.00331293	0.074325	0.0954249	0.439
X-23665	NA	NA	49542	0.798936	0.291624	0.00331415	0.714466	0.234189	0.00321
phenylpyruvate	156-06-9	997	566	1.07995	0.391393	0.00346756	0.36728	0.171455	0.0356
methylmalonate (MMA)	516-05-2	487	1496	2.18355	0.812363	0.00351179	0.25321	0.0868572	0.00475
sphingomyelin (d18:2/24:2)	NA	NA	57479	-1.88546	0.699169	0.00354326	-0.0477996	0.10554	0.652
3-hydroxybutyrate (BHBA)	625-72-9;300-85-6	94318;441;92135	542	1.57089	0.628822	0.00355286	0.141521	0.144241	0.33
cysteine sulfinic acid	2381-08-0	109	37443	1.52785	0.568932	0.00359859	0.581257	0.113691	2.58e-06
N-acetylglucosamine/N-acetylgalactosamine	14131-68-1;14215-68-0	24139;84265	46539	1.72799	0.669482	0.00363394	0.199361	0.12243	0.108
2-arachidonoylglycerol (20:4)	53847-30-6	5282280	19266	0.496783	0.187898	0.0036516	0.599544	0.410578	0.149
X-12822	NA	NA	46997	1.62253	0.617185	0.00367498	0.0348635	0.125244	0.782
1,2-dilinoleoyl-GPC (18:2/18:2)	998-06-1	5288075	52603	-2.45077	0.921873	0.00367911	-0.123976	0.0827359	0.138
1-(1-enyl-oleoyl)-GPE (P-18:1)	NA	NA	44621	1.91372	0.777202	0.00389252	0.126866	0.119378	0.292
2-hydroxynervonate	73572-07-3	5312783	61698	1.91417	0.726493	0.00389484	0.187362	0.10468	0.0777
2-pyrrolidinone	616-45-5	12025	31675	1.51673	0.635593	0.00394739	0.248371	0.167594	0.143
3-hydroxypalmitoylcarnitine	195207-76-2	126456228	61839	1.49914	0.560542	0.00403666	0.0751894	0.128598	0.561
N-linoleoyltaurine	NA	52922081	61826	1.65886	0.660079	0.00447702	0.0348289	0.120464	0.773
caprate (10:0)	334-48-5	2969	1642	1.61323	0.667473	0.00449797	0.243672	0.13747	0.0806
N-acetylmethionine	65-82-7	448580	1589	2.27195	0.856978	0.00459069	0.120357	0.0833535	0.153
adrenoylcarnitine	NA	71464592	57528	1.34419	0.515061	0.00463578	-0.0493739	0.143718	0.732
4-methylguaiacol sulfate	756760-43-7	NA	48418	0.987509	0.475653	0.00477831	ND	ND	ND
X-24715	NA	NA	53143	-0.595001	0.219542	0.00489012	-0.430272	0.300032	0.156
genistein glucuronide	38482-81-4	15940724	62063	-0.942896	0.367954	0.0050928	-0.952577	0.158944	7.74e-08
3-methylglutaconate	372-42-9;5746-90-7	1551553	57747	2.04231	0.798146	0.00509722	0.156389	0.0907722	0.0893
1-stearoyl-GPI (18:0)	796963-93-4	71581134	19324	1.65494	0.652691	0.00514443	0.135866	0.116425	0.247
homostachydrine	472-22-0	441447	33009	0.512516	0.202838	0.00523091	1.64247	0.335659	5.99e-06
3-bromo-5-chloro-2,6-dihydroxybenzoic acid	NA	134581543	63681	-0.626934	0.241079	0.00534033	-1.38259	0.249444	4.77e-07
X-11852	NA	NA	46521	-0.872768	0.336833	0.00554497	ND	ND	ND
dihydrocaffeate sulfate (2)	NA	NA	62524	-0.571127	0.219342	0.00558578	-0.301501	0.322175	0.353
xanthine	69-89-6	1188	3147	0.991746	0.405162	0.0056683	0.200268	0.2013	0.323
oxindolylalanine	NA	20977764	64568	-1.59284	0.622147	0.00584102	-0.131464	0.11608	0.261
X-14056	NA	NA	46632	1.33095	0.51194	0.00586615	0.0615676	0.136135	0.652
6-oxopiperidine-2-carboxylate	3770-22-7	3014237	43231	1.83751	0.744631	0.00595401	0.266355	0.103715	0.0123
tricosanoyl sphingomyelin (d18:1/23:0)	121999-74-4	46891684	52436	-2.19935	0.867931	0.00604448	-0.132404	0.0848099	0.123
3-methyl-2-oxovalerate	1460-34-0	47;439286	15676	2.30686	0.915426	0.00605479	0.167081	0.0798599	0.04
1-linoleoylglycerol (18:2)	2277-28-3	5283469	27447	1.0736	0.44897	0.00615441	0.243073	0.206747	0.244
tryptophan betaine (hypaphorine)	487-58-1	442106	37097	0.322253	0.123488	0.0062349	2.63336	0.457765	2.06e-07
2-piperidinone	675-20-7	12665	43400	-0.567428	0.226887	0.00632085	-0.419304	0.333639	0.213
gamma-glutamylglutamate	1116-22-9	92865	36738	1.91375	0.775004	0.00638899	-0.0208751	0.100735	0.836
N-acetylcarnosine	56353-15-2	9903482	43488	-1.10836	0.437603	0.00643644	-0.364044	0.159922	0.0258
1,5-anhydroglucitol (1,5-AG)	154-58-5	64960	20675	-1.48573	0.609808	0.00652374	-0.350239	0.125131	0.0066
branched chain 14:0 dicarboxylic acid	NA	NA	63191	0.799689	0.329192	0.00659531	0.0948454	0.245307	0.7
alpha-tocopherol	59-02-9	14985	1561	-2.52108	1.00428	0.0066923	-0.229075	0.0679381	0.00121
beta-hydroxyisovaleroylcarnitine	99159-87-2	NA	35433	1.01379	0.489001	0.0067499	0.761181	0.223681	0.0011
hexadecenedioate	NA	NA	61862	1.61305	0.663432	0.00696025	0.106397	0.116294	0.363
4-allylphenol sulfate	1823179-01-6	66633409	37181	-0.758086	0.301779	0.00697681	-0.153787	0.238786	0.522
indoleacrylate	1204-06-4	5375048	22114	-0.557793	0.223174	0.00713018	-0.132578	0.330443	0.689
dihomo-linolenate (20:3n3 or n6)	1783-84-2	5280581	35718	1.88415	0.752617	0.00725072	0.139372	0.0947324	0.146
daidzein sulfate (2)	688025049-2	12114465	48728	-0.387864	0.151923	0.00729111	-2.00778	0.382586	1.53e-06
guanine	73-40-5	135398634	32352	2.95992	2.80725	0.00732501	0.1713	0.163876	0.299
arabitol/xylitol	2152-56-9;87-99-0	94154;6912	48885	1.91718	0.793501	0.00735735	-0.0255792	0.0983549	0.796
2'-O-methyluridine	2140-76-3	102212	57655	2.56642	1.03639	0.0076956	0.00936994	0.0708969	0.895
trans-4-hydroxyproline	51-35-4	5810	32306	-1.12952	0.456341	0.0077418	-0.284099	0.15505	0.0711
1-(1-enyl-palmitoyl)-GPC (P-16:0)	NA	10917802	52474	-1.75746	0.712224	0.00784788	-0.188596	0.100765	0.0654
1-palmitoyl-2-linoleoyl-GPC (16:0/18:2)	17708-90-6	5287971	42446	-4.493	1.82493	0.00808733	-0.181603	0.0342639	1.24e-06
4-vinylcatechol sulfate	NA	NA	64579	-0.420596	0.168639	0.00811552	ND	ND	ND
12-HHTrE	54397-84-1	5283141	57393	0.563984	0.263739	0.0082339	0.144588	0.402172	0.72
3,5-dichloro-2,6-dihydroxybenzoic acid	NA	24721632	63589	-0.605653	0.242651	0.00824702	-1.32869	0.24255	6.17e-07
tiglylcarnitine	64191-86-2	22833596	35428	1.19698	0.48992	0.008586	0.459944	0.136316	0.0012
X-24338	NA	NA	52534	1.66423	0.678484	0.00871817	0.0875833	0.105216	0.408
N-stearoyltaurine	63155-80-6	168274	39730	2.09017	0.855268	0.00893017	-0.0231867	0.0835361	0.782
gamma-glutamylhistidine	37460-15-4	7017195	18245	1.9084	0.778248	0.00914875	0.0643138	0.091514	0.484
3-(3-hydroxyphenyl)propionate	621-54-5	91	35635	-0.734626	0.313554	0.0093123	-0.463411	0.226799	0.0447
X-23639	NA	NA	49515	-1.35707	0.557285	0.00931431	-0.0416564	0.127834	0.745
3-(3-sulfooxyphenyl)propanoate	86321-32-6	187488	45415	-0.499482	0.206758	0.0097323	-0.629618	0.324629	0.0564
N1-methyl-2-pyridone-5-carboxamide	701-44-0	69698	40469	1.04107	0.427746	0.00998089	-0.0288295	0.164849	0.862
allo-threonine	144-98-9;28954-12-3	99289	15142	0.602709	0.243818	0.01003	0.324622	0.277565	0.246
5-hydroxymethyl-2'-deoxycytidine	7226-77-9	71749131;169016	57654	-1.129	0.465576	0.01014	-0.0386752	0.151129	0.799
cortisone	53-06-5	222786	1769	1.47203	0.606263	0.0102026	0.116991	0.115898	0.316
erucate (22:1n9)	112-86-7	5281116	1552	0.583902	0.248711	0.0105192	1.17363	0.27436	5.79e-05
X-24414	NA	NA	52643	1.54746	0.666935	0.0106896	0.0660243	0.116681	0.573
phytanate	14721-66-5	11966211	598	0.71156	0.295751	0.0110062	1.00562	0.205949	6.23e-06
isocitric lactone	4702-32-3	98259	54724	0.980486	0.410217	0.0111314	0.165259	0.172799	0.342
ergothioneine	497-30-3	5351619	37459	1.1278	0.470387	0.0112957	0.244603	0.144653	0.0952
3-hydroxycinnamate sulfate	86321-30-4	6443141	48409	-0.85939	0.397873	0.0117915	ND	ND	ND
X-18899	NA	NA	47670	-0.652034	0.281188	0.011821	-0.04104	0.261604	0.876
mannose	3458-28-4	18950	48153	1.96055	0.837375	0.0119514	0.205283	0.0819957	0.0146
X-17335	NA	NA	47820	1.13438	0.4751	0.0121125	0.244832	0.141586	0.0881
2-hydroxyoleate	56472-29-8	9796304	54920	1.94816	0.830465	0.0121519	0.226379	0.0812056	0.00681
cis-3,4-methyleneheptanoylglycine	NA	NA	64386	0.698365	0.303937	0.0121952	0.500212	0.242339	0.0427
X-12798	NA	NA	46624	0.75683	0.318744	0.0123508	0.0977837	0.219975	0.658
X-13695	NA	NA	47962	-0.571962	0.243287	0.0123801	-0.943283	0.271681	0.000883
cis-4-decenoate (10:1n6)	505-90-8	5312351	62873	0.997665	0.435558	0.0126172	0.306498	0.170723	0.0769
kynurenine	343-65-7	846	15140	1.58378	0.671917	0.0127002	0.0874695	0.104235	0.404
1-methylhistamine	501-75-7	3614	43831	0.71359	0.309408	0.0127919	-0.110013	0.241572	0.65
arachidonate (20:4n6)	506-32-1	444899	1110	1.93495	0.839254	0.0129181	-0.0340029	0.0866296	0.696
2-methoxyhydroquinone sulfate (2)	NA	155342007	64050	-0.707557	0.304157	0.0135184	-0.856773	0.211564	0.000129
thioproline	34592-47-4	93176	53231	-2.40621	1.05441	0.0137357	-0.117218	0.0703657	0.1
1-methylnicotinamide	3106-60-3	457	27665	-0.871234	0.388219	0.013855	-0.417087	0.193488	0.0345
linoleoylcarnitine	36816-10-1	6450015	46223	1.56243	0.686552	0.0142638	0.14182	0.104808	0.18
cystine	56-89-3	67678	56	1.7397	0.765105	0.0142832	0.243526	0.0929076	0.0107
histidine betaine;hercynine	534-30-5	3083620	62278	1.01434	0.436314	0.0148895	0.220823	0.155062	0.159
3-methoxytyrosine	7636-26-2	1670	12017	-1.49837	0.655459	0.0150472	-0.164537	0.105002	0.122
biliverdin	114-25-0	5353439	2137	1.06406	0.484997	0.0152111	0.37586	0.157828	0.0199
thiamin (Vitamin B1)	59-43-8	1130	5341	-0.759519	0.332607	0.0152178	-0.687377	0.192757	0.000654
malonate	141-82-2	867	15872	1.56749	0.746502	0.0154794	0.192552	0.111714	0.0891
X-13866	NA	NA	46417	0.541682	0.235102	0.01572	1.10446	0.262445	7.41e-05
carotene diol (2)	NA	NA	57636	-0.753092	0.329785	0.0158694	-0.447688	0.197637	0.0266
prolylglycine	2578-57-6	6426709	40703	1.15569	0.505979	0.0160495	0.226228	0.133221	0.0939
perfluorohexanesulfonate (PFHxS)	108427-53-8	16760155	64623	-0.530616	0.234959	0.0162397	-0.413675	0.298319	0.17
X-25877	NA	NA	63777	0.679798	0.304044	0.0166933	0.812085	0.216113	0.000349
2-oxoadipate	3184-35-8	71	38347	1.57234	0.698573	0.0167101	0.196332	0.0983763	0.0498
X-23581	NA	NA	49457	0.54074	0.234459	0.0168927	0.663817	0.267358	0.0154
N-acetyl-S-allyl-L-cysteine	23127-41-5	152467	47136	0.459869	0.214698	0.0169303	0.0177874	0.374728	0.962
hexanoyltaurine	NA	2245940	63224	0.962658	0.428288	0.0171259	0.300798	0.162022	0.0675
ximenoylcarnitine (C26:1)	NA	NA	57517	1.05105	0.467059	0.0172647	0.274547	0.146296	0.0647
oleoyl-arachidonoyl-glycerol (18:1/20:4) [1]	NA	NA	54960	0.909785	0.402833	0.0175369	0.0901153	0.168657	0.595
4-hydroxyphenylacetoylcarnitine	NA	NA	52932	0.420879	0.188042	0.0175925	0.480395	0.374988	0.204
X-16124	NA	NA	46461	-0.36312	0.16478	0.0177454	-0.143002	0.426647	0.738
2-hydroxyglutarate	40951-21-1	43	37253	1.24445	0.551906	0.0177873	0.263451	0.121953	0.0341
N-acetylglycine	543-24-8	10972	27710	2.4137	1.07967	0.0178892	0.124765	0.0632373	0.0524
5-hydroxymethylcytosine	1123-95-1	70751	37434	-0.864142	0.384775	0.0179725	-0.311122	0.177401	0.0838
diacylglycerol (14:0/18:1, 16:0/16:1)	NA	NA	54954	-0.692057	0.305003	0.0179964	-0.56827	0.211268	0.00891
N-acetylkynurenine (2)	NA	73817779	48757	-1.0367	0.480314	0.0180001	-0.0657265	0.160842	0.684
2'-deoxycytidine	951-77-9	13711	15949	-1.44467	0.697157	0.0181226	-0.422937	0.110436	0.000274
5-hydroxyindole glucuronide	NA	NA	63253	0.631291	0.279555	0.0181493	0.23264	0.244746	0.345
cysteine	52-90-4	5862	1868	2.0996	0.924758	0.0182954	0.0314459	0.0731241	0.668
trans-urocanate	104-98-3;3465-72-3	736715;1178	607	1.51904	0.718986	0.0185084	0.144698	0.11216	0.201
taurolithocholate	516-90-5	439763	31889	-0.491983	0.216404	0.0186445	-0.438011	0.299021	0.147
2-aminoadipate	542-32-5	469	6146	1.36462	0.616865	0.0192937	0.0627492	0.112735	0.58
1-myristoyl-2-arachidonoyl-GPC (14:0/20:4)	NA	24778634	53195	-1.3274	0.604219	0.0195169	-0.231549	0.113586	0.0452
hexadecanedioate (C16-DC)	505-54-4	10459	35678	1.38562	0.683807	0.0197044	-0.0140006	0.130853	0.915
5-methyl-2'-deoxycytidine	838-07-3	440055	38159	-1.36252	0.61405	0.0197141	-0.104279	0.11097	0.351
3-hydroxy-3-methylglutarate	503-49-1	1662;5459993	531	1.89967	0.872658	0.019842	0.250409	0.0782664	0.00206
malate	6915-15-7	525	1303	1.7094	0.766423	0.0200055	0.105845	0.0873974	0.23
cis-4-decenoylcarnitine (C10:1)	98930-66-6	57357170	38178	0.721722	0.324973	0.0209191	0.119546	0.20681	0.565
trans-3,4-methyleneheptanoylglycine	NA	129822188	55012	0.701782	0.325199	0.0214654	0.318654	0.217429	0.147
linoleoyl-linolenoyl-glycerol (18:2/18:3) [1]	NA	14275409	54963	0.631919	0.29067	0.0216906	1.09133	0.206622	1.34e-06
bilirubin degradation product, C17H18N2O4	NA	NA	64407	0.63302	0.289736	0.0220855	0.414958	0.231455	0.0773
5-methylnorleucine	31872-98-7	94817	43546	-1.13662	0.523697	0.0222999	-0.306528	0.12693	0.0183
heptenedioate	NA	NA	61866	0.896614	0.411271	0.022656	0.119143	0.166324	0.476
2-oxindole-3-acetate	2971-31-5	3080590	40479	-0.422199	0.192774	0.0227316	-1.48464	0.301249	5.24e-06
lactosyl-N-nervonoyl-sphingosine (d18:1/24:1)	NA	NA	57370	-1.40265	0.655066	0.023036	0.00235251	0.111061	0.983
lactosyl-N-behenoyl-sphingosine (d18:1/22:0)	NA	44260143	57422	-1.19031	0.556963	0.0233675	-0.105163	0.126685	0.409
X-21383	NA	NA	46428	-0.530013	0.241839	0.0235597	-0.359122	0.272054	0.191
N-acetylisoleucine	3077-46-1	306109	33967	1.41517	0.66639	0.0239022	0.28829	0.10318	0.00669
palmitoleoylcarnitine (C16:1)	NA	71464547	53223	1.18104	0.551587	0.0239421	0.11843	0.126055	0.351
S-methylmethionine	13065-25-3	458	38127	-0.439264	0.204879	0.0242427	-0.407576	0.328241	0.218
carotene diol (1)	NA	NA	57635	-0.45745	0.208819	0.0245618	-0.836807	0.29652	0.00618
1-cerotoyl-GPC (26:0)	NA	NA	61505	-0.9805	0.453396	0.0246247	-0.407243	0.139943	0.00482
sphingomyelin (d18:2/23:0, d18:1/23:1, d17:1/24:1)	2292199-44-9;2292199-43-8	52931209;52931207	52435	-1.67223	0.815518	0.0255958	-0.0372053	0.09552	0.698
2-hydroxyhexanoate	6064-63-7	99824	37073	1.42132	0.662472	0.025637	0.119766	0.100935	0.239
N-stearoyl-sphingadienine (d18:2/18:0)	NA	132282053	57417	-1.13832	0.535746	0.0258472	-0.508466	0.115604	3.76e-05
X-25317	NA	NA	62610	0.51902	0.242844	0.0259645	0.896583	0.260205	0.00096
X-26107	NA	NA	64396	1.09913	0.517614	0.0264677	0.0520059	0.131514	0.694
L-deoxyalliin;S-allylcysteine	21593-77-1	98280	43239	0.379045	0.184837	0.0267066	-0.157572	0.403946	0.698
methylsuccinate	498-21-5	10349	15745	1.52606	0.773531	0.0274395	0.231723	0.121327	0.0602
alpha-ketobutyrate	600-18-0	3593277	4968	0.576577	0.285694	0.0280248	0.189055	0.248987	0.45
delta-CEHC sulfate	NA	NA	62285	0.577555	0.278353	0.0285359	0.749002	0.236399	0.00226
1,2,3-benzenetriol sulfate (2)	845253-27-2	92013662;54110620	48762	-0.404729	0.19236	0.0286745	-0.486931	0.346581	0.164
picolinate	98-98-6	1018	1512	1.4828	0.729835	0.0288178	0.187704	0.101623	0.0689
octanoate	124-07-2	379	32492	0.949246	0.493636	0.0290715	0.148429	0.17564	0.401
5-methylcytidine	2140-61-6	92918	22119	-1.52369	0.733755	0.0293345	-0.036147	0.0940339	0.702
glycosyl-N-palmitoyl-sphingosine (d18:1/16:0)	NA	NA	53013	-1.70812	0.815735	0.029397	-0.155188	0.0813236	0.0604
beta-hydroxyisovalerate	625-08-1	69362	12129	1.28658	0.695637	0.0296523	0.299883	0.125552	0.0196
trimethylamine N-oxide	1184-78-7	1145	40406	0.786174	0.378601	0.0298265	0.376881	0.176841	0.0365
flavin adenine dinucleotide (FAD)	146-14-5	643975	2134	1.44749	0.718915	0.0298456	0.139333	0.0987801	0.163
1-linoleoyl-GPG (18:2)	NA	NA	54885	1.37908	0.66968	0.0302446	-0.087513	0.103047	0.399
ceramide (d16:1/24:1, d18:1/22:1)	NA	NA	57437	-0.53564	0.272922	0.0307618	-0.136231	0.286199	0.636
2-Hydroxy-3-(4-hydroxyphenyl)propanoate	306-23-0	9378	32197	1.30393	0.632093	0.0309722	0.23994	0.105081	0.0254
stearoyl-arachidonoyl-glycerol (18:0/20:4) [2]	NA	NA	57449	-1.79114	0.878457	0.0319784	-0.169806	0.07722	0.0311
X-25172	NA	NA	62151	-1.0526	0.669308	0.0321806	-0.315791	0.240841	0.194
9,10-DiHOME sulfate	NA	NA	63605	-0.636989	0.312559	0.0341447	-0.205953	0.214097	0.339
isovalerylglycine	16284-60-9	546304	35107	0.927254	0.457028	0.03443	0.265892	0.14612	0.073
X-11979	NA	NA	47508	2.26704	1.12878	0.0344774	0.000401038	0.0614487	0.995
X-25247	NA	NA	62464	-0.299679	0.145858	0.0346939	-2.13467	0.369807	1.9e-07
N-acetylhistidine	2497-02-1	75619	33946	2.05449	1.02849	0.034948	0.197828	0.0647712	0.00318
N-acetylphenylalanine	2018-61-3	74839	33950	1.76052	0.885539	0.0357352	0.124495	0.0788087	0.119
fumarate	142-42-7	5460307	1643	1.54704	0.768207	0.0357942	0.0968218	0.0871688	0.27
methionine	63-68-3	6137	1302	-2.53118	1.27001	0.0361622	-0.0420977	0.0550193	0.447
sucrose	57-50-1	5988	1519	0.488446	0.246193	0.0363471	0.445424	0.279799	0.116
docosahexaenoylcarnitine	NA	53477839	57523	0.497355	0.246654	0.0363667	1.04025	0.244986	6.48e-05
4-hydroxyphenylpyruvate	156-39-8	979	1669	0.942939	0.46714	0.0369624	0.0913029	0.14369	0.527
N6-methyladenosine	1867-73-8	102175	37114	1.42542	0.704819	0.0370145	-0.0506537	0.092246	0.585
chiro-inositol	643-12-9	892	37112	0.479795	0.238355	0.0371525	-0.31803	0.280525	0.261
X-12906	NA	NA	47955	1.08662	0.545808	0.038111	0.443052	0.113562	0.000215
margaroylcarnitine	106182-29-0	53477803	57512	0.966169	0.481498	0.0383399	0.0103717	0.137893	0.94
glycosyl-N-stearoyl-sphingosine (d18:1/18:0)	NA	NA	52234	-1.4018	0.707852	0.0394606	-0.240232	0.0918672	0.0109
1-linoleoyl-GPA (18:2)	NA	71627246	52690	1.01385	0.519293	0.039851	0.261105	0.132887	0.0533
dihydroorotate	155-54-4	648;439216	601	2.14866	1.10548	0.0400727	0.0613736	0.0637216	0.339
5-hydroxylysine	1190-94-9	3032849	15685	0.707735	0.363387	0.0408956	0.280999	0.187816	0.139
2-hydroxyheptanoate	636-69-1	2750949	61827	-1.00726	0.513547	0.0410748	-0.170086	0.132138	0.202
N-behenoyl-sphingadienine (d18:2/22:0)	NA	NA	57372	-1.10208	0.587725	0.0419592	-0.309142	0.124653	0.0155
2-aminoheptanoate	1115-90-8	227939	43761	-0.639761	0.337275	0.0424448	-0.195945	0.220714	0.378
guanosine	118-00-3	135398635	1573	11.8586	21.4359	0.0426906	0.0977289	0.134396	0.47
pantothenate	79-83-4	6613	1508	-1.08294	0.55289	0.043099	-0.366241	0.112677	0.00176
X-12847	NA	NA	46364	0.593066	0.321635	0.0439883	0.206887	0.243709	0.399
3-hydroxydodecanedioate	34574-69-1	16663321	62915	0.802847	0.431306	0.0444785	0.0582088	0.170545	0.734
X-12729	NA	NA	46623	0.426053	0.219467	0.0452516	-0.174096	0.300559	0.564
betaine	107-43-7	247	3141	-2.14283	1.13515	0.0459301	-0.261697	0.0547912	9.32e-06
stearoyl sphingomyelin (d18:1/18:0)	58909-84-5	6453725	19503	-2.22113	1.16733	0.0469447	-0.12494	0.0572964	0.0325
docosatrienoate (22:3n3)	59708-86-0	5312556	32417	0.626185	0.325755	0.0473516	0.327286	0.201382	0.109
phosphoethanolamine	1071-23-4	1015	1600	1.2828	0.675801	0.0478172	-0.0456024	0.100402	0.651
oleoyl-oleoyl-glycerol (18:1/18:1) [1]	NA	NA	54945	0.580323	0.306266	0.0488527	0.25814	0.216879	0.238
N-acetylneuraminate	131-48-6	439197	32377	1.95381	1.03258	0.0489115	-0.0248474	0.0655346	0.706
X-12117	NA	NA	47695	0.514476	0.27147	0.0505031	0.179071	0.243815	0.465
gamma-CEHC sulfate	NA	NA	62280	0.620932	0.328593	0.050692	0.494062	0.192867	0.0125
docosapentaenoate (n3 DPA; 22:5n3)	25182-74-5	6441454	32504	0.752095	0.401932	0.0510266	0.544783	0.157521	0.000922
methyl-4-hydroxybenzoate sulfate	1679347-90-0	122164837	48429	0.40183	0.221452	0.0515168	0.0434827	0.338629	0.898
cerotoylcarnitine	NA	53477828	57516	1.20303	0.648824	0.0515193	0.0784107	0.105768	0.461
linoleoyl-arachidonoyl-glycerol (18:2/20:4) [1]	NA	NA	54955	0.775285	0.413281	0.0520186	0.0588965	0.16024	0.714
4-hydroxy-2-oxoglutaric acid	1187-99-1	599	40062	-0.966379	0.517301	0.0525032	-0.245297	0.127424	0.0582
glycerol	56-81-5	753	15122	0.923596	0.517736	0.0531729	0.136456	0.148565	0.361
eicosenoate (20:1)	5561-99-9;2464-94-4	5282768;5282769	33587	0.597466	0.323935	0.0532092	0.535973	0.204637	0.0108
1-palmitoyl-2-docosahexaenoyl-GPE (16:0/22:6)	NA	9546799	52465	0.601532	0.320432	0.0532895	0.782057	0.182732	5.75e-05
deoxycarnitine	6249-56-5	22620	36747	1.37664	0.795315	0.0535504	0.228927	0.100445	0.0257
inosine	58-63-9	135398641	1123	0.541408	0.313722	0.0541003	0.339534	0.253891	0.185
N-acetylleucine	1188-21-2	70912	1587	0.984679	0.529857	0.0543534	0.276946	0.123544	0.0281
N-formylphenylalanine	13200-85-6	100122	48433	0.811002	0.440931	0.0543573	0.197531	0.156903	0.212
X-11843	NA	NA	46466	-0.43064	0.230788	0.0548929	-0.988135	0.263367	0.000355
indoleacetate	6505-45-9	802	27513	-0.76284	0.41481	0.0571211	-0.266804	0.156256	0.0921
eicosadienoic acid (20:2n6)	5598-38-9	6439848	17805	1.0195	0.55702	0.0575827	0.094999	0.121035	0.435
N-methylproline	475-11-6	643474	37431	0.88271	0.482198	0.0581379	0.516572	0.126072	0.000109
docosahexaenoate (DHA; 22:6n3)	6217-54-5	445580	44675	0.431382	0.232729	0.0581571	1.03701	0.251119	9.78e-05
linolenate [alpha or gamma; (18:3n3 or 6)]	463-40-1;506-26-3	5280934;5280933	34035	0.616836	0.337675	0.0585939	0.810554	0.174518	1.52e-05
argininate	157-07-3	160437	57461	0.352302	0.195959	0.0600825	1.29442	0.317662	0.000118
2-methylserine	5424-29-3	94309	53229	-1.18193	0.705632	0.0601075	-0.130044	0.113721	0.257
4-methyl-2-oxopentanoate	816-66-0	70	22116	1.5112	0.840079	0.0614332	0.0592673	0.081017	0.467
X-25271	NA	NA	62500	-0.358159	0.200671	0.0639676	-0.288945	0.322828	0.374
glycosyl ceramide (d18:2/24:1, d18:1/24:2)	NA	NA	57453	-1.15996	0.649563	0.0641758	-0.0940546	0.105118	0.374
4-vinylguaiacol sulfate	NA	53803570	48442	-0.24237	0.135336	0.0650792	-1.93484	0.432267	2.83e-05
1-palmitoyl-2-stearoyl-GPC (16:0/18:0)	59403-51-9	24778686	52616	-2.08219	1.18018	0.0660016	-0.0862584	0.0576386	0.139
1-palmitoyl-2-oleoyl-GPI (16:0/18:1)	88587-95-5	71296232	52669	1.25465	0.722844	0.0672983	-0.00610631	0.097415	0.95
spermidine	124-20-9	1102	485	0.852928	0.484502	0.0675011	-0.0194438	0.138494	0.889
13-HODE + 9-HODE	18104-45-5;98524019-7	5282947;5282944	37752	-0.79627	0.448466	0.0687872	0.149718	0.144909	0.305
2-hydroxyfluorene sulfate	NA	NA	62528	-0.511464	0.290526	0.0690813	-0.0917483	0.227027	0.687
2-naphthol sulfate	1733-89-7	74428	62520	-0.427017	0.247143	0.069397	-0.439198	0.275497	0.115
sphingomyelin (d18:1/21:0, d17:1/22:0, d16:1/23:0)	121999-71-1;121999-70-0; 121999-69-7	52931193;52931191;52931189	52495	-1.16201	0.664647	0.0694162	-0.0559016	0.102177	0.586
X-21796	NA	NA	46972	1.33093	0.796073	0.0705004	0.192849	0.0910871	0.0377
1-stearoyl-2-arachidonoyl-GPE (18:0/20:4)	61216-62-4	5289133	52447	1.36475	0.778221	0.0705825	0.0926168	0.0847471	0.278
myristoylcarnitine	29874-09-7	6426854	33952	0.945563	0.537972	0.0707522	-0.0171377	0.122206	0.889
hypoxanthine	68-94-0	135398638	3127	0.490196	0.29021	0.0712645	0.0674201	0.248582	0.787
3-methyl catechol sulfate (1)	NA	118431379	46165	0.303457	0.177825	0.0715576	-0.12132	0.400093	0.763
sphingomyelin (d18:2/21:0, d16:2/23:0)	NA	52931187	57480	-1.24796	0.722574	0.0718733	0.0915782	0.0956172	0.341
1-palmitoyl-2-oleoyl-GPE (16:0/18:1)	26662-94-2	5283496	19263	1.28441	0.745288	0.07223	-0.00953708	0.0915017	0.917
N6-acetyllysine	692-04-6	92832	36752	1.35983	0.786759	0.0722854	0.124825	0.0856141	0.149
tyrosine	60-18-4	6057	1299	-1.7458	1.01403	0.0726133	-0.0730907	0.0683637	0.289
X-25265	NA	NA	62494	-0.648363	0.369127	0.0730699	-0.0269718	0.174965	0.878
5-hydroxyindole sulfate	NA	129817528	52914	-0.385101	0.227547	0.0738362	-0.528378	0.307461	0.0901
1-stearoyl-2-linoleoyl-GPC (18:0/18:2)	27098-24-4	6441487	52452	-4.16474	2.42719	0.0743187	0.000965303	0.0281736	0.973
2'-deoxyuridine	951-78-0	13712	52602	0.582646	0.337994	0.0743544	0.521479	0.190806	0.00791
1-palmitoyl-2-linoleoyl-GPI (16:0/18:2)	NA	46891795	52450	1.66423	0.96492	0.0744946	0.00116612	0.0697378	0.987
decanoylcarnitine	1492-27-9	10245190	33941	0.580429	0.339842	0.0762266	0.0904445	0.197733	0.649
3-hydroxydecanoate	14292-26-3	26612	22053	0.859763	0.518438	0.0769678	0.119981	0.143867	0.407
palmitoyl sphingomyelin (d18:1/16:0)	6254-89-3	9939941	37506	-2.84157	1.65965	0.0782954	-0.109809	0.0376704	0.00476
homoarginine	156-86-5	9085	22137	0.468006	0.273427	0.0787158	1.43044	0.172698	5e-12
bilirubin degradation product, C17H18N2O4 (3)	NA	NA	64408	0.524484	0.307279	0.0789732	0.28179	0.212399	0.189
X-24736	NA	NA	53172	0.640934	0.376593	0.0797703	0.70996	0.155611	2.06e-05
N-acetylhistamine	673-49-4	69602	48679	-0.324425	0.188018	0.0802991	0.120702	0.337116	0.721
indolelactate	1821-52-9	92904	18349	0.694262	0.408212	0.0805389	0.0351917	0.161791	0.828
2-hydroxydecanoate	5393-81-7	21488	42489	-0.925154	0.550143	0.0811355	-0.00361358	0.123291	0.977
N-acetylarginine	155-84-0	67427	33953	1.50145	0.892547	0.081163	0.0818432	0.0747736	0.277
5-hydroxyindoleacetate	54-16-0	1826	437	0.813747	0.483865	0.0814949	0.0768502	0.141071	0.588
X-21353	NA	NA	46398	0.802313	0.475188	0.081698	0.108911	0.140592	0.441
taurodeoxycholate	516-50-7	2733768	12261	-0.224087	0.132814	0.0821166	-0.524113	0.496569	0.295
gamma-glutamylleucine	2566-39-4	151023	18369	1.22339	0.729089	0.0829007	-0.00890567	0.0933301	0.924
oleoyl-linoleoyl-glycerol (18:1/18:2)	106292-55-1	14275396	46798	0.664705	0.39486	0.0833433	ND	ND	ND
gamma-glutamylcitrulline	NA	NA	62104	-1.08481	0.652258	0.0843081	-0.0635969	0.105131	0.547
glycylvaline	1963-21-9	2724807	18357	0.72937	0.442539	0.0845618	0.18766	0.156414	0.234
umbelliferone sulfate	69526-88-1	129659	48674	0.323519	0.208132	0.0845824	0.579065	0.376344	0.128
3-hydroxyoctanoate	14292-27-4	26613	22001	1.03414	0.623086	0.0846777	0.0523688	0.107983	0.629
16-hydroxypalmitate	506-13-8	10466	39609	0.700329	0.444476	0.0861037	0.0829534	0.172026	0.631
(16 or 17)-methylstearate (a19:0 or i19:0)	17001-28-4;2724-59-6	5282601;3083779	38296	0.693906	0.416885	0.0865223	0.0798083	0.157912	0.615
N-acetyltyrosine	537-55-3	68310	32390	-1.32795	0.803108	0.0868567	-0.0386723	0.0839883	0.647
2,3-dihydroxyisovalerate	1756-18-9	677	38276	0.492059	0.298393	0.0869856	0.353583	0.224104	0.119
1-methylguanidine	471-29-4	10111	48114	0.684694	0.413873	0.0879398	ND	ND	ND
dodecanedioate	693-23-2	12736	32388	0.761596	0.464184	0.088812	0.0647663	0.14257	0.651
N-palmitoyltaurine	83982-06-3	14504290	39835	1.09249	0.657489	0.0900636	-0.0784437	0.0987168	0.429
hydroxypalmitoyl sphingomyelin (d18:1/16:0(OH))	NA	NA	62851	-1.21944	0.738888	0.0914367	-0.0823848	0.0882009	0.353
lysine	56-87-1	5962	1301	1.79706	1.09599	0.092015	0.0845488	0.0594951	0.16
1-stearoyl-2-arachidonoyl-GPS (18:0/20:4)	132014-80-3	24779545	52235	-0.459362	0.281192	0.0926018	-0.65157	0.224862	0.005
stearoyl-arachidonoyl-glycerol (18:0/20:4) [1]	65914-84-3	6438587	57450	1.43308	0.877487	0.0937047	-0.0462224	0.0742376	0.536
tetradecadienoate (14:2)	39039-37-7	5312409	62850	0.721001	0.445802	0.0944115	0.0739746	0.150865	0.625
ethyl beta-glucopyranoside	3198-49-0	121667	64131	-0.448572	0.27501	0.0947265	0.21056	0.237257	0.378
branched-chain, straight-chain, or cyclopropyl 12:1 fatty acid	NA	NA	63683	0.532723	0.328912	0.0948304	0.315895	0.20091	0.12
3-hydroxystearate	17773-30-7	5282907	52938	0.656033	0.407357	0.095693	-0.000271464	0.164855	0.999
linoleoyl-linoleoyl-glycerol (18:2/18:2) [1]	NA	NA	54968	0.517229	0.320283	0.095796	0.0492208	0.204335	0.81
1-palmitoyl-2-docosahexaenoyl-GPC (16:0/22:6)	59403-54-2	6441886	52610	0.815416	0.497991	0.0967189	0.387994	0.119516	0.00179
beta-sitosterol	83-46-5	222284	27414	0.39572	0.243929	0.0968296	0.265937	0.267105	0.323
3-hydroxylaurate	1883-13-2	94216	32457	0.741201	0.457153	0.0969621	0.0816164	0.142783	0.569
sphingomyelin (d18:2/24:1, d18:1/24:2)	2256062-31-2	52931215;85336023	52437	-1.63322	1.03033	0.0978708	-0.0041269	0.0694583	0.953
3-methyl catechol sulfate (2)	NA	156960912	46164	0.394555	0.261027	0.0979679	-0.26082	0.295047	0.38
imidazoleacetic acid riboside	29605-99-0	440569	61868	-0.577661	0.361174	0.0987231	-0.0849457	0.185985	0.649
3-hydroxy-2-methylpyridine sulfate	NA	NA	63227	0.293222	0.180795	0.0993114	0.0917266	0.355839	0.797
propyl 4-hydroxybenzoate sulfate	162338-10-5	131838881	48460	0.377587	0.239005	0.099635	0.124395	0.291281	0.671
3-hydroxyoctanoylcarnitine (2)	NA	NA	64394	0.687866	0.427994	0.100054	0.021924	0.153359	0.887
1-palmitoyl-2-arachidonoyl-GPC (16:0/20:4n6)	35418-58-7	10747814	52462	-2.10799	1.33939	0.100785	-0.211379	0.0455545	1.55e-05
adrenate (22:4n6)	2091-25-0	5282844	32980	0.805494	0.501011	0.101327	-0.328639	0.123719	0.00975
X-10458	NA	NA	47478	0.904168	0.567624	0.102316	0.0264826	0.116124	0.82
sphingomyelin (d17:1/14:0, d16:1/15:0)	NA	NA	62152	-0.792366	0.503199	0.102847	0.0364667	0.134238	0.787
anthranilate	118-92-3	227	4970	0.825822	0.522038	0.103112	0.155921	0.127432	0.225
(N(1) + N(8))-acetylspermidine	14278-49-0;13431-24-8	496;123689	57814	0.573625	0.359128	0.103165	-0.164486	0.179322	0.362
2'-O-methylcytidine	2140-72-9	150971	57554	2.00483	1.27701	0.103961	-0.00534036	0.0521826	0.919
bilirubin degradation product, C16H18N2O5	NA	NA	64404	0.565578	0.355838	0.103977	0.142051	0.181649	0.437
N-arachidoyl-sphingosine (d18:1/20:0)	7344-02-7	5283566	57424	-1.01373	0.648685	0.104165	-0.209345	0.103548	0.047
sphingomyelin (d18:1/22:2, d18:2/22:1, d16:1/24:2)	NA	52931199	57477	-0.992563	0.627661	0.104645	0.136468	0.104433	0.196
1-myristoleoylglycerol (14:1)	56399-71-4	6453334	34382	0.567523	0.36152	0.104961	-0.0109467	0.184412	0.953
N-stearoyl-sphingosine (d18:1/18:0)	2304-81-6	5283565	54979	-0.815736	0.515355	0.105598	-0.498164	0.113298	3.78e-05
myristoleoylcarnitine (C14:1)	889848-55-9	129691961	48182	0.587332	0.373951	0.106732	0.0674201	0.175661	0.702
ferulic acid 4-sulfate	86321-29-1	6305574	47114	-0.282065	0.181877	0.10743	-1.08878	0.352201	0.00285
benzoate	65-85-0	243	15778	0.54833	0.358804	0.107985	0.114018	0.194701	0.56
diacylglycerol (16:1/18:2, 16:0/18:3)	NA	9543699	54966	-0.611708	0.391201	0.108277	-0.169002	0.165776	0.311
glutathione, oxidized (GSSG)	27025-41-8	65359	38783	0.708628	0.454881	0.108382	0.081427	0.145573	0.578
X-12462	NA	NA	46620	0.338588	0.217514	0.108991	0.661191	0.295497	0.0284
succinylcarnitine	256928-74-2	71464481	37058	0.856624	0.550234	0.109431	-0.0115081	0.120528	0.924
X-16649	NA	NA	47992	-0.455154	0.323442	0.110402	-0.306381	0.227225	0.182
catechol sulfate	4918-96-1	3083879	35320	-0.362089	0.232298	0.111213	-0.126101	0.280911	0.655
arginine	7200-25-1	232	1638	-1.84489	1.18993	0.111373	0.0488135	0.0555827	0.383
palmitoyl-linoleoyl-glycerol (16:0/18:2) [2]	NA	131801744	52634	-0.646973	0.419112	0.11166	-0.367413	0.153216	0.0191
uridine	58-96-8	6029	606	0.539034	0.348737	0.113233	0.529539	0.178342	0.00407
1-methyl-4-imidazoleacetate	2625-49-2	75810	32350	0.664696	0.438376	0.115516	0.239232	0.154393	0.126
1-stearoyl-2-docosahexaenoyl-GPC (18:0/22:6)	59403-52-0	24778876	52611	0.669537	0.432138	0.117183	0.561025	0.13038	5.29e-05
S-carboxyethylcysteine	4033-46-9	23618202	64177	0.740837	0.489441	0.117306	0.0374949	0.137446	0.786
sphingomyelin (d18:1/20:0, d16:1/22:0)	121999-68-6;121999-66-4	44260124;52931183	48490	-1.6341	1.06342	0.117448	-0.0320567	0.0609942	0.601
1-oleoyl-2-docosahexaenoyl-GPC (18:1/22:6)	NA	24778955	52697	0.63161	0.409342	0.118484	0.641905	0.136019	1.15e-05
X-11795	NA	NA	33140	0.351284	0.231259	0.120152	1.33654	0.233108	2.22e-07
gamma-glutamylglycine	1948-29-4	100099	33949	-1.19671	0.792992	0.120359	-0.121301	0.0832029	0.149
glucuronide of C10H18O2 (7)	NA	NA	61887	0.511874	0.408729	0.120641	0.570638	0.292031	0.0546
2-hydroxyphenylacetate	614-75-5	11970	1432	0.565448	0.371749	0.120705	0.166262	0.173267	0.341
X-16938	NA	NA	46511	0.547349	0.361256	0.12104	ND	ND	ND
gamma-glutamylthreonine	5652-48-2	76078708	33364	1.25143	0.828272	0.121386	0.0546329	0.0794855	0.494
lanthionine	922-55-4	98504	42002	0.604468	0.405126	0.122008	0.282055	0.163569	0.089
imidazole propionate	1074-59-5	70630	40730	-0.42912	0.295472	0.122302	-0.0318165	0.251088	0.9
1-(1-enyl-stearoyl)-2-linoleoyl-GPE (P-18:0/18:2)	205648-90-4	122198213	52748	-1.13405	0.748562	0.122673	-0.172829	0.0838131	0.0429
N-acetylputrescine	5699-41-2	122356	37496	1.11785	0.747998	0.123448	0.0595716	0.0904768	0.512
2-hydroxyarachidate	16742-48-6	5225199	61700	1.0096	0.672835	0.123757	0.0584252	0.0974727	0.551
2-hydroxystearate	26531-80-6	21993177;439887	17945	1.32788	0.877765	0.124048	0.0724642	0.0727516	0.323
cys-gly, oxidized	7729-20-6	333293	18368	0.855932	0.576286	0.124416	-0.138292	0.115764	0.236
1-(1-enyl-stearoyl)-2-arachidonoyl-GPE (P-18:0/20:4)	103597-60-0	9547058	52475	-0.896613	0.607209	0.127488	-0.331539	0.10415	0.00216
serotonin	50-67-9	5202	2342	-0.237227	0.159899	0.12862	-0.715613	0.40431	0.081
1-palmitoyl-2-arachidonoyl-GPI (16:0/20:4)	NA	71296226	52467	-1.10699	0.743323	0.128629	-0.239281	0.0831946	0.00531
1-stearoyl-2-oleoyl-GPE (18:0/18:1)	6418-95-7	9546742	42448	0.885052	0.604641	0.130669	0.217376	0.107675	0.0473
methylnaphthyl sulfate (1)	NA	NA	61872	-0.379647	0.255825	0.131455	0.151342	0.250666	0.548
pyridoxal	66-72-8	1050	1651	-0.774226	0.524196	0.131494	-0.306866	0.119128	0.0121
phenylacetyltaurine	33953-90-1	2179693	63154	0.365909	0.249148	0.132326	0.139302	0.263921	0.599
X-13846	NA	NA	47978	-0.343258	0.232233	0.133823	-0.191461	0.276605	0.491
4-acetylphenol sulfate	NA	4684006	44620	-0.426681	0.292424	0.136049	-0.291423	0.220748	0.191
7-ketodeoxycholate	911-40-0	188292	31904	0.385669	0.27137	0.136703	0.18066	0.258886	0.488
alpha-tocopherol acetate	7695-91-2	2117	38288	-0.429429	0.29333	0.136731	-0.283179	0.217861	0.198
4-chlorobenzoic acid	74-11-3	6318	63988	-1.10943	0.758454	0.137544	-0.0262359	0.084937	0.758
iminodiacetate	142-73-4	8897	21025	0.524705	0.362654	0.139703	0.406815	0.172624	0.0212
indoxyl glucuronide	35804-66-1	2733785	52749	0.434742	0.306711	0.141239	-0.00577501	0.22455	0.98
X-12411	NA	NA	46616	0.578388	0.407539	0.142037	-0.0869842	0.164927	0.6
2-hydroxypalmitate	764-67-0	22485761;92836	35675	1.21909	0.847731	0.143075	0.00641494	0.0759135	0.933
1-linoleoyl-GPC (18:2)	NA	11988421	34419	-1.6327	1.14625	0.143376	-0.0405539	0.058156	0.488
N-tetradecanoyltaurine	63155-79-3	3810823	61825	0.956428	0.672507	0.144306	-0.0989587	0.0970634	0.311
ceramide (d18:1/17:0, d17:1/18:0)	67492-16-4	44584335	57434	-0.722762	0.511516	0.146114	-0.285996	0.127322	0.0278
adenosine	58-61-7	60961	555	0.47302	0.381002	0.146675	0.346576	0.228904	0.134
palmitate (16:0)	57-10-3	985	1336	-1.31356	0.932726	0.148328	-0.149056	0.0691886	0.0346
tridecenedioate (C13:1-DC)	NA	NA	62919	-0.549101	0.386036	0.148475	-0.514869	0.154632	0.00138
X-11478	NA	NA	46602	0.310333	0.220482	0.148698	0.399108	0.29648	0.183
serine	56-45-1	5951	1648	-1.61047	1.15942	0.149509	-0.00928139	0.0597775	0.877
palmitoyl-arachidonoyl-glycerol (16:0/20:4) [1]	NA	NA	54957	0.445201	0.313749	0.151251	-0.195966	0.199615	0.33
citrulline	372-75-8	9750	2132	-1.31994	0.941106	0.152182	0.0147617	0.0692373	0.832
sphinganine-1-phosphate	19794-97-9	520	52605	0.944355	0.676334	0.152568	-0.0280041	0.0984821	0.777
phenol glucuronide	17685-05-1	87235	52747	0.281567	0.208523	0.15415	-0.0398053	0.338657	0.907
beta-muricholate	2393-59-1	5283853	31885	0.463862	0.34017	0.154413	0.0819447	0.205121	0.691
1-linolenoyl-GPC (18:3)	NA	24779469	45951	0.637279	0.464766	0.157905	0.600965	0.128319	1.32e-05
X-12680	NA	NA	47437	0.402952	0.29354	0.158838	-0.141772	0.225392	0.531
N-palmitoyl-sphingadienine (d18:2/16:0)	NA	NA	57416	-1.16356	0.861686	0.16038	-0.165048	0.0779551	0.0377
1-(1-enyl-palmitoyl)-GPE (P-16:0)	NA	23425815	39270	-1.09519	0.794582	0.16125	-0.0854077	0.0803272	0.291
sphingomyelin (d18:2/14:0, d18:1/14:1)	2292199-25-6	52931131	47154	-0.836501	0.616254	0.161395	-0.0591642	0.106685	0.581
X-23645	NA	NA	49522	0.345482	0.250888	0.164344	-0.0380558	0.253243	0.881
3-hydroxyadipate	14292-29-6	151913	62069	0.514016	0.379312	0.167837	0.0953694	0.17169	0.58
O-methoxyphenyl sulfate	3233-59-8	22473	46111	-0.323692	0.239512	0.168364	-0.530507	0.262551	0.0471
pyridoxate	82-82-6	6723	31555	-0.438903	0.327375	0.169891	-0.599263	0.187544	0.00208
tetradecanedioate	821-38-5	13185	35669	-0.533297	0.423063	0.171525	-0.178343	0.175295	0.312
X-23739	NA	NA	49637	0.92094	0.692591	0.17248	0.0937046	0.0954332	0.329
sphingomyelin (d18:1/18:1, d18:2/18:0)	108392-10-5;2292199-35-8	6443882;52931161	37529	-1.36615	1.02204	0.173765	-0.195807	0.059981	0.00169
X-25371	NA	NA	62664	-0.717839	0.546799	0.177791	-0.174847	0.11708	0.14
myristoyl dihydrosphingomyelin (d18:0/14:0)	871577-10-5	44260138	57365	-0.873196	0.681365	0.179283	-0.160461	0.0969034	0.102
cysteine-glutathione disulfide	13081-14-6	3080690	35159	0.975781	0.732511	0.179624	0.0884473	0.0858385	0.306
N-palmitoleoyltaurine	NA	NA	61824	0.460234	0.349207	0.181347	-0.206815	0.18434	0.266
X-23782	NA	NA	49681	0.29886	0.228905	0.18394	1.09124	0.25252	4.96e-05
4-hydroxymandelate	1198-84-1	5460261	1568	-0.733045	0.559618	0.184086	0.0426022	0.114843	0.712
N-formylmethionine	4289-98-9	439750	2829	1.55792	1.1992	0.184433	-0.0128588	0.054667	0.815
N-stearoylserine	NA	NA	61822	0.810241	0.621741	0.185825	-0.00416615	0.102465	0.968
1-oleoyl-2-linoleoyl-GPE (18:1/18:2)	1188-56-3	9546753	52687	0.675964	0.521532	0.189859	0.170883	0.121628	0.164
1-stearoyl-GPS (18:0)	NA	74819135	45966	0.444649	0.349781	0.190474	-0.181712	0.190051	0.342
N-palmitoylglycine	2441-41-0	151008	42092	-1.03959	0.813988	0.194634	-0.244409	0.0732166	0.00135
palmitoyl-arachidonoyl-glycerol (16:0/20:4) [2]	NA	9543736	54958	-0.467931	0.367782	0.195157	-0.366546	0.171862	0.0364
6-hydroxyindole sulfate	NA	122198196	48698	-0.211668	0.169372	0.196798	-0.663371	0.392906	0.0957
palmitoyl-linoleoyl-glycerol (16:0/18:2) [1]	51621-26-2	9543695	52633	0.429165	0.336537	0.197191	-0.0524313	0.187829	0.781
salicylate-glucoside	10366-91-3	4596190	57767	0.599698	0.489692	0.198069	0.413368	0.138382	0.00386
glycine conjugate of C10H14O2 (1)	NA	NA	62146	0.508651	0.414687	0.199444	0.293047	0.16191	0.0745
X-23644	NA	NA	49521	0.17925	0.143253	0.200468	0.567646	0.459131	0.22
N-acetylglutamate	1188-37-0	70914	15720	0.936062	0.741139	0.20219	0.121734	0.0849225	0.156
ectoine	96702-03-3	126041	35651	-0.332507	0.265178	0.203008	-0.90079	0.219307	0.000106
2-aminobutyrate	1492-24-6	80283	42374	0.744439	0.596202	0.205943	ND	ND	ND
cis-3,4-methyleneheptanoate	NA	NA	64390	0.219026	0.17706	0.206455	0.313655	0.367721	0.397
1-linolenoylglycerol (18:3)	124151-74-2	53480978	34393	0.334639	0.272639	0.208663	0.580085	0.233826	0.0155
tauroursodeoxycholate	14605-22-2	9848818	39378	-0.224436	0.180122	0.209234	-0.131859	0.34936	0.707
lignoceroyl sphingomyelin (d18:1/24:0)	60037-60-7	44260127	57330	-0.953311	0.774373	0.209917	-0.0931637	0.0834198	0.268
1-palmitoyl-2-palmitoleoyl-GPC (16:0/16:1)	53595-24-7	6443788	52470	-0.929435	0.755015	0.211795	-0.270477	0.0790704	0.00104
ursocholate	2955-27-3	122340	57573	0.305127	0.254134	0.214656	0.188097	0.267773	0.485
asparagine	70-47-3	6267	512	-1.42686	1.16232	0.214724	0.046766	0.055287	0.4
eicosanedioate	2424-92-2	75502	39831	0.730948	0.605298	0.216371	0.216549	0.106092	0.045
taurocholate	145-42-6	23666345	18497	0.249717	0.204845	0.216732	ND	ND	ND
phenylacetylthreonine	NA	NA	54915	0.324876	0.268119	0.217191	0.059597	0.242992	0.807
N-acetylcitrulline	33965-42-3	656979	48434	0.397224	0.326719	0.217681	0.576453	0.186847	0.0029
5-aminovalerate	660-88-8	138	18319	-0.459091	0.381583	0.218227	-0.0223435	0.172754	0.897
palmitoyl-oleoyl-glycerol (16:0/18:1) [2]	NA	NA	54942	-0.433531	0.358844	0.220108	-0.351557	0.174418	0.0476
X-17685	NA	NA	48025	0.278246	0.237308	0.22436	ND	ND	ND
kynurenate	492-27-3	3845	1417	-0.51629	0.437129	0.228161	-0.284868	0.147671	0.0577
1-(1-enyl-palmitoyl)-2-arachidonoyl-GPE (P-16:0/20:4)	97859-69-3	52925126	52673	-0.629197	0.532849	0.228246	-0.287054	0.118832	0.0183
indoleacetylglutamine	6899-04-3	25200879	42087	-0.505705	0.427327	0.228291	-0.265028	0.148117	0.0778
phenylacetylaspartate	2752-32-1	13958181	63158	0.219884	0.186515	0.228354	0.682497	0.346488	0.0528
bilirubin degradation product, C17H20N2O5 (1)	NA	NA	64405	0.475547	0.399548	0.229367	0.187189	0.157294	0.238
N-acetyltaurine	19213-70-8	159864	48187	1.09892	0.926777	0.229574	-0.0344104	0.0692162	0.621
tetradecadienedioate (C14:2-DC)	NA	86018718	62918	0.539259	0.459286	0.231468	0.072898	0.13929	0.602
sphingomyelin (d18:1/20:1, d18:2/20:0)	222403-67-0;2292199-41-6	52931179;52931181	48491	-1.10645	0.936671	0.232242	0.0382632	0.0688156	0.58
sphingomyelin (d18:1/22:1, d18:2/22:0, d16:1/24:1)	222403-68-1;2284568-27-8; 121999-69-7	52931203;52931237;52931201	48493	-1.15806	0.992928	0.236063	-0.00582118	0.065057	0.929
carboxymethylarginine	18416-86-9	21133833	64071	0.404473	0.348714	0.23688	0.261379	0.187035	0.167
X-22776	NA	NA	48081	-0.72645	0.621436	0.237686	ND	ND	ND
cortisol	50-23-7	5754	1712	0.385275	0.331051	0.241566	-0.0311796	0.189691	0.87
X-12726	NA	NA	47936	-0.540365	0.472008	0.245748	-0.0344649	0.135777	0.8
18-methylnonadecanoate (i20:0)	6250-72-2	4383090	62781	0.457239	0.401124	0.248692	0.222474	0.157351	0.162
deoxycholate	83-44-3	222528	1114	-0.223008	0.194707	0.248988	-0.245934	0.320801	0.446
cis-urocanate	7699-35-6	1549103	40410	0.387361	0.352852	0.251975	0.147013	0.198075	0.46
X-12707	NA	NA	47929	0.665342	0.593719	0.253975	0.0138007	0.110019	0.901
2-phenylglycine	2835-06-5	99291;3866	37441	0.631587	0.562191	0.255132	0.0796424	0.115102	0.491
trigonelline	535-83-1	5570	32401	0.326209	0.290252	0.256019	0.786083	0.199976	0.000194
1-stearoyl-2-docosahexaenoyl-GPE (18:0/22:6)	NA	9546798	52466	0.389174	0.346336	0.258631	0.804441	0.15581	2.13e-06
riboflavin (Vitamin B2)	83-88-5	493570	1827	-0.631842	0.570541	0.258799	-0.130696	0.113689	0.254
sphingomyelin (d18:2/23:1)	NA	NA	57482	-0.660471	0.607796	0.262499	0.221547	0.111373	0.0505
eicosapentaenoate (EPA; 20:5n3)	10417-94-4	446284	18467	0.242597	0.221852	0.269365	1.12198	0.255015	3.74e-05
cholesterol	57-88-5	5997	63	-0.844841	0.77154	0.26989	-0.158604	0.0791318	0.0489
N-methylalanine	600-21-5	4377	37069	0.325687	0.337046	0.271301	ND	ND	ND
2-hydroxyhippurate (salicylurate)	487-54-7	10253	18281	0.377347	0.355047	0.271982	0.629434	0.178173	0.000728
bilirubin degradation product, C17H20N2O5 (2)	NA	NA	64406	0.412958	0.381146	0.274803	0.170769	0.164595	0.303
1-myristoyl-2-palmitoyl-GPC (14:0/16:0)	69525-80-0	129657	19258	-0.633505	0.593818	0.277451	-0.317664	0.101946	0.00265
1-stearoyl-2-oleoyl-GPC (18:0/18:1)	6753-56-6	24778825	52438	1.92347	1.83023	0.282003	0.0247122	0.0357597	0.492
X-25388	NA	NA	62681	0.242402	0.227786	0.282228	0.699707	0.267777	0.0109
5-oxoproline	98-79-3	7405	1494	-1.38061	1.31617	0.282492	-0.077732	0.0488276	0.116
inosinic acid	131-99-7	135398640	2133	-0.252392	0.238268	0.286886	-0.426943	0.258635	0.103
6-bromotryptophan	52448-17-6	9856996	62503	-0.545861	0.5187	0.287263	-0.280858	0.118347	0.0203
1-palmitoyl-GPC (16:0)	17364-18-0	86554	33955	-1.90767	1.81399	0.287272	-0.0618684	0.0345917	0.078
7-hydroxyindole sulfate	NA	156960911	52915	-0.262128	0.250138	0.288364	-0.0931175	0.258275	0.72
heptadecatrienoate (17:3)	NA	16061034	62383	0.366884	0.351407	0.290841	0.756692	0.15931	1.03e-05
1-(1-enyl-stearoyl)-GPE (P-18:0)	112398-17-1	121596233	39271	-0.786751	0.755174	0.29167	-0.154121	0.0823274	0.0653
1-oleoyl-GPE (18:1)	89576-29-4	9547071	35628	0.844563	0.808052	0.291867	-0.0292946	0.0781604	0.709
N-acetylproline	1074-79-9	322640	34387	-0.35441	0.341225	0.291964	-0.468221	0.181624	0.012
gamma-glutamylvaline	2746-34-1	7015683	43829	0.507133	0.485229	0.292692	-0.147791	0.129299	0.257
1-linoleoyl-2-arachidonoyl-GPC (18:2/20:4n6)	85082-02-6	24778979	52710	-0.764695	0.753705	0.295071	-0.0985079	0.0891297	0.273
N-acetyl-isoputreanine	NA	131802901	62309	0.702605	0.679363	0.295421	-0.170572	0.0920617	0.0681
2-(formylamino)benzoic acid	3342-77-6	101399	43549	-0.370081	0.358574	0.297129	-0.234001	0.1743	0.184
X-18913	NA	NA	46695	-0.427526	0.418187	0.30384	0.0188567	0.15191	0.902
isoeugenol sulfate	NA	122198202	48997	0.165906	0.164518	0.306415	0.00876405	0.390218	0.982
X-12007	NA	NA	46610	0.263529	0.265889	0.308912	0.0786591	0.250599	0.755
3-decenoylcarnitine	NA	156961478	63361	0.304149	0.304227	0.312592	-0.0852562	0.208776	0.684
threonine	72-19-5	6288	1284	-0.934087	0.936373	0.31347	0.0637964	0.0685417	0.355
palmitoylcarnitine	1935-18-8	461	44681	0.691839	0.690163	0.313712	-0.104239	0.0904836	0.253
docosanedioate	505-56-6	244872	39837	0.397618	0.404801	0.314939	-0.0546832	0.162167	0.737
carbocysteine	638-23-3	193653	47897	0.438199	0.442201	0.318238	0.112827	0.143612	0.435
X-18921	NA	NA	47671	0.210542	0.214813	0.319735	0.490883	0.294574	0.1
methylnaphthyl sulfate (2)	NA	NA	61873	-0.254836	0.258154	0.320452	0.280017	0.240441	0.248
X-23593	NA	NA	49469	0.809837	0.832182	0.321151	-0.143268	0.0777846	0.0697
4-aminophenol sulfate (2)	NA	NA	54809	-0.346582	0.353258	0.323994	0.175539	0.177218	0.325
palmitoyl-oleoyl-glycerol (16:0/18:1) [1]	29541-66-0	5282283	54943	0.268804	0.277121	0.328144	-0.0543652	0.22868	0.813
oleoyl-linoleoyl-glycerol (18:1/18:2)	104346-53-4	71433693	46799	-0.416037	0.429573	0.329201	ND	ND	ND
docosapentaenoate (n6 DPA; 22:5n6)	25182-74-5	6441454	37478	0.447435	0.465565	0.333423	-0.151131	0.134505	0.265
sphingomyelin (d18:1/19:0, d19:1/18:0)	NA	52931171	57475	-0.80626	0.865743	0.345987	0.0958101	0.0744608	0.202
1-palmitoleoyl-2-linoleoyl-GPC (16:1/18:2)	182820-31-1	24778768	52683	-0.646782	0.697608	0.346944	-0.0843882	0.0920149	0.362
S-methylcysteine sulfoxide	32726-14-0	82142	43378	0.34694	0.380746	0.346997	0.372615	0.172809	0.0345
dopamine 3-O-sulfate	51317-41-0	122136	48407	-0.326875	0.352104	0.348037	-0.028143	0.181578	0.877
3-hydroxyoctanoylcarnitine (1)	NA	86583357	64393	0.39261	0.42376	0.349956	-0.0979752	0.149404	0.514
3-methylbutanol sulfate	NA	24768	63426	-0.144648	0.158468	0.350969	-0.378828	0.416941	0.367
X-25420	NA	NA	62717	0.346029	0.383489	0.352121	0.47972	0.170859	0.00644
1-palmitoleoylglycerol (16:1)	37515-61-0	9883914	52431	0.337659	0.391343	0.354746	0.0792733	0.190676	0.679
X-11880	NA	NA	46608	-0.239695	0.26231	0.35518	0.260038	0.243063	0.288
3-hydroxytetradecanoate	1961-72-4	16064	21158	0.518211	0.563796	0.355233	0.0770274	0.112082	0.494
pipecolate	535-75-1	849	1444	0.485742	0.548048	0.356923	0.338186	0.121669	0.00696
homocarnosine	3650-73-5	89235;10243361	1633	0.3802	0.422086	0.359622	0.104898	0.152864	0.495
oleoyl-arachidonoyl-glycerol (18:1/20:4) [2]	NA	9543786	54961	-0.428181	0.473147	0.361968	-0.206906	0.131256	0.119
1-(1-enyl-palmitoyl)-2-arachidonoyl-GPC (P-16:0/20:4)	84460-45-7	24779388	52689	-0.376624	0.41697	0.362814	-0.224841	0.150601	0.14
1,2-dilinolenoyl-GPC (18:3/18:3)	NA	NA	53179	0.177083	0.196848	0.36557	1.62876	0.259402	2.39e-08
campesterol	474-62-4	173183	33997	0.283202	0.31726	0.36904	0.0703013	0.198675	0.724
bilirubin (Z,Z)	635-65-4	5280352	43807	-0.249007	0.287262	0.370495	0.0509338	0.230055	0.825
N-palmitoyl-sphingosine (d18:1/16:0)	24696-26-2	5283564	44877	-0.746557	0.841379	0.370824	-0.152295	0.0733822	0.0416
perfluorooctanoate	335-67-1	9554	62071	-0.247523	0.278566	0.373225	ND	ND	ND
N-palmitoyl-sphinganine (d18:0/16:0)	5966-29-0	5283572	52604	0.476456	0.541872	0.374479	-0.0245889	0.11746	0.835
1-palmitoyl-2-linoleoyl-GPE (16:0/18:2)	26662-95-3	9546747	42449	0.541034	0.613511	0.374582	-0.149685	0.102139	0.147
gamma-glutamyl-2-aminobutyrate	16869-42-4	7014903	37092	0.294489	0.335154	0.376988	0.272807	0.186138	0.147
N-Acetyl-S-ethyl-L-cysteine	31386-36-4	19896458	64499	0.162522	0.184172	0.378033	0.288249	0.337006	0.395
nicotinamide riboside	1341-23-7	439924	33013	0.415352	0.477381	0.378831	0.113298	0.134202	0.401
glycosyl-N-(2-hydroxynervonoyl)-sphingosine (d18:1/24:1(2OH))	NA	NA	57444	-0.454669	0.524345	0.381707	-0.0129028	0.123633	0.917
methyl glucopyranoside (alpha + beta)	709-50-2	2108;445238	46144	0.153114	0.177221	0.382098	1.40846	0.3233	4.37e-05
aspartate	56-84-8	5960	443	0.576489	0.677865	0.385057	-0.0993664	0.0956719	0.303
eicosenedioate (C20:1-DC)	NA	NA	62923	-0.322566	0.374032	0.385235	0.0922482	0.170226	0.59
1-palmitoleoyl-GPC (16:1)	76790-27-7	24779461	33230	-0.662696	0.771261	0.385549	-0.00150173	0.0820103	0.985
X-21286	NA	NA	46295	-0.249274	0.29177	0.388772	-0.275141	0.216662	0.208
4-hydroxyphenylacetylglycine	28116-23-6	440732	43525	0.243141	0.284449	0.389775	-0.0779446	0.221114	0.726
4-hydroxyphenylacetate	156-38-7	127	541	0.304496	0.35812	0.389815	0.0779171	0.17992	0.666
1-stearoyl-2-arachidonoyl-GPI (18:0/20:4)	383907-33-3	71581203	52449	-0.802547	0.953192	0.396912	-0.0581917	0.0657135	0.379
perfluorooctanesulfonate	1763-23-1	74483	57564	-0.189951	0.226859	0.400719	0.220438	0.279122	0.432
ascorbic acid 3-sulfate	22430-27-9	11425365	63687	0.531968	0.644117	0.405525	0.0281658	0.0993318	0.778
N-(2-phenylacetyl)alanine	17966-65-3	564251	57645	0.223363	0.270967	0.405773	-0.194118	0.234671	0.411
X-22508	NA	NA	47772	0.262565	0.321159	0.405852	-0.235809	0.199339	0.241
4-hydroxynonenal	75899-68-2	5283344	38309	-0.345396	0.420169	0.406707	-0.211056	0.150242	0.164
3-methoxycatechol sulfate (1)	NA	129892430	48763	0.163343	0.202176	0.411387	-0.508307	0.316611	0.113
5-dodecenoylcarnitine	NA	91825571	61769	0.321324	0.396385	0.413728	-0.0952109	0.161092	0.556
phenylalanylglycine	721-90-4	6992304	41370	-0.348682	0.4328	0.416284	-0.152413	0.145041	0.297
phenylacetylglycine	500-98-1	68144	33945	0.234638	0.290952	0.416693	-0.114768	0.217219	0.599
X-21788	NA	NA	46964	-0.509128	0.63194	0.417221	0.0494969	0.100267	0.623
valine	72-18-4	6287	1649	0.92457	1.14926	0.417415	0.067549	0.055722	0.229
10-nonadecenoate (19:1n9)	73033-09-7	5312513	33972	0.316658	0.39197	0.417664	-0.0501617	0.159364	0.754
10-undecenoate	557-08-4	14891	32497	-0.326271	0.404399	0.417947	0.100382	0.154286	0.517
pantoate	470-29-1	5289105	63061	0.271954	0.338799	0.419661	-0.176914	0.1855	0.343
X-23481	NA	NA	49341	-0.510636	0.641391	0.42261	-0.0825486	0.0983909	0.404
pyrraline	74509-14-1	14274616	48428	-0.202721	0.255459	0.422632	-0.195104	0.249951	0.438
stearidonate (18:4n3)	20290-75-9	5312508	33969	0.183237	0.230503	0.423705	1.10699	0.242212	2e-05
maltol sulfate	NA	NA	48696	-0.144067	0.18122	0.424117	0.170498	0.349121	0.627
sphingomyelin (d18:1/25:0, d19:0/24:1, d20:1/23:0, d19:1/24:0)	221105-53-9;917104-66-6; 221105-63-1	44260137;52931225;52931229;52931227	57478	-0.377923	0.476945	0.425526	-0.0140167	0.132572	0.916
pentadecanoate (15:0)	1002-84-2	13849	1361	-0.406972	0.515277	0.426477	-0.0581548	0.122603	0.637
3-carboxy-4-methyl-5-propyl-2-furanpropanoate (CMPF)	86879-39-2	123979	31787	-0.145384	0.1839	0.430042	0.319503	0.337146	0.347
tricarballylate	99-14-9	14925	15729	0.66766	0.891086	0.430742	0.046754	0.0788922	0.555
1-stearoyl-2-linoleoyl-GPI (18:0/18:2)	NA	NA	52468	0.528094	0.682583	0.43251	0.141592	0.0930915	0.133
stachydrine	471-87-4	115244	34384	-0.21688	0.276858	0.432816	-0.21933	0.224828	0.333
palmitoyl ethanolamide	544-31-0	4671	38165	-0.627457	0.806208	0.434127	-0.136331	0.076303	0.0783
2-hydroxyoctanoate	617-73-2	94180	22036	-0.391179	0.506482	0.436561	0.170377	0.124677	0.176
alanine	56-41-7;302-72-7	5950;602	1126	0.864534	1.1257	0.437033	0.0210677	0.0579456	0.717
4-hydroxycinnamate sulfate	151481-49-1	6070438	48410	-0.184671	0.239331	0.437201	ND	ND	ND
1-pentanol sulfate	110-92-9	68398	63427	-0.17851	0.231775	0.441476	-0.0203223	0.267205	0.94
S-1-pyrroline-5-carboxylate	2906-39-0	11966181	42370	0.341412	0.448458	0.446476	0.0830823	0.137685	0.548
prostaglandin F2alpha	551-11-1	5280363	19398	0.2855	0.389666	0.447883	0.0681075	0.172169	0.694
methionine sulfone	820-10-0	69961	44878	-0.288687	0.383061	0.448079	ND	ND	ND
3-hydroxydecanoylcarnitine	NA	121454166	63358	0.235338	0.314144	0.451144	-0.22274	0.198584	0.266
X-21351	NA	NA	46396	-0.265707	0.354574	0.452748	-0.249002	0.173755	0.156
spermidic acid;carboxyethyl-GABA	4386-03-2	2572	40007	0.396494	0.532739	0.454324	-0.219549	0.115739	0.0619
myristoleate (14:1n5)	544-64-9	5281119	32418	-0.256275	0.348842	0.459841	-0.391684	0.177	0.0301
oleoyl ethanolamide	111-58-0	5283454	38102	-0.309452	0.430779	0.47038	-0.0969627	0.146514	0.51
stearoyl-linoleoyl-glycerol (18:0/18:2) [2]	NA	NA	54947	-0.27197	0.379293	0.471236	-0.229928	0.163405	0.164
2-hydroxydecanedioate	103963-71-9	128458	63357	0.282031	0.394345	0.473212	0.2414	0.157738	0.13
creatinine	60-27-5	588	513	1.0523	1.49365	0.475662	0.0267057	0.0429875	0.536
X-11632	NA	NA	47493	0.334153	0.473032	0.477402	0.103968	0.133704	0.439
sarcosine	107-97-1	1088	1516	0.351075	0.499388	0.480082	0.252378	0.122699	0.0434
phenylacetylglutamine	28047-15-6	92258	35126	-0.188235	0.270087	0.484096	-0.239003	0.232336	0.307
hexadecadienoate	28290-73-5	13932172	57652	-0.235241	0.342353	0.490252	0.292005	0.180905	0.111
linoleoyl-linoleoyl-glycerol (18:2/18:2) [2]	24529-89-3	9543729	54969	-0.224029	0.326305	0.490583	-0.11749	0.191824	0.542
isoleucine	73-32-5	6306	1125	0.867977	1.26916	0.491663	0.0477834	0.050181	0.344
o-cresol sulfate	3233-56-5	11615528	36845	0.160071	0.235533	0.492285	-0.0794131	0.273532	0.772
sphingomyelin (d18:1/24:1, d18:2/24:0)	94359-13-4;2292199-45-0	44260126;52931217	47153	-0.7509	1.11367	0.497112	0.050165	0.0577918	0.388
cholate	81-25-4	221493	22842	0.116716	0.172924	0.497135	0.233739	0.368101	0.527
dimethyl sulfone	67-71-0	6213	43424	-0.101822	0.152336	0.502229	0.20529	0.415392	0.623
3-phosphoglycerate	820-11-1	724	1414	0.227255	0.342733	0.503391	0.0370592	0.183689	0.841
X-25957	NA	NA	63908	0.200736	0.305548	0.507097	0.61307	0.197805	0.00278
behenoyl sphingomyelin (d18:1/22:0)	94359-12-3	44260125	48492	-0.536312	0.814073	0.507419	-0.0791147	0.0775576	0.311
dodecadienoate (12:2)	NA	25480	62276	0.326804	0.497178	0.508473	-0.123858	0.127054	0.333
3-acetylphenol sulfate	108825-22-5	23185081	48693	-0.151427	0.231259	0.510676	-0.164896	0.272905	0.548
sphingomyelin (d17:1/16:0, d18:1/15:0, d16:1/17:0)	121999-58-4;121999-56-2	52931139;52931137	52433	-0.527385	0.815236	0.51534	-0.0402407	0.0774755	0.605
homocystine	626-72-2	4395791	22204	0.239904	0.37893	0.515598	0.574819	0.165979	0.000908
2,3-diphosphoglycerate	138-81-8	61	15664	0.168516	0.260493	0.515876	0.164166	0.241402	0.499
1-palmitoyl-GPG (16:0)	NA	3300276	45970	0.396746	0.615719	0.516388	-0.210007	0.101168	0.0415
oleoyl-oleoyl-glycerol (18:1/18:1) [2]	24529-88-2	9543716	54946	-0.212804	0.332675	0.521306	-0.153078	0.186803	0.415
thymol sulfate	NA	12456386	36095	0.144399	0.228231	0.523547	0.301944	0.27857	0.282
cytosine	71-30-7	597	573	0.224416	0.357438	0.529353	0.0228441	0.175354	0.897
myristate (14:0)	544-63-8	11005	1365	-0.270269	0.435638	0.532322	-0.120869	0.145699	0.41
5-hydroxymethylcytidine	19235-17-7	14367004	54737	0.368608	0.588256	0.532522	-0.130176	0.104502	0.217
4-hydroxyphenylacetylglutamine	NA	440731	55017	0.196899	0.318493	0.534481	-0.0992342	0.197242	0.616
X-14939	NA	NA	46657	0.208508	0.340832	0.53599	0.226624	0.187018	0.23
heneicosapentaenoate (21:5n3)	24257-10-1	11998573	57658	0.101194	0.16459	0.537702	1.17507	0.355206	0.00148
bilirubin (E,Z or Z,E)	NA	5799469	47886	-0.195521	0.318513	0.538667	-0.140249	0.195243	0.475
gamma-glutamylmethionine	17663-87-5	7009567	44872	-0.455137	0.755374	0.543418	-0.0277488	0.0866172	0.75
salicylate	69-72-7	338	1515	-0.211187	0.350045	0.546535	0.288295	0.174835	0.104
undecenoylcarnitine	NA	129882753	63613	0.243673	0.409647	0.550046	0.137068	0.153952	0.376
S-methylcysteine	1187-84-4	24417	39592	-0.32613	0.54732	0.550613	0.00665124	0.115329	0.954
1-arachidonoyl-GPC (20:4n6)	60701-99-7	24779476	33228	-0.446051	0.755582	0.552298	-0.214163	0.0802627	0.00944
glycerophosphorylcholine (GPC)	28319-77-9	657272	15990	0.521174	0.895405	0.558566	0.0100337	0.070203	0.887
alpha-CEHC sulfate	NA	NA	47666	-0.142335	0.244755	0.559076	-0.440797	0.254458	0.0876
1-linoleoyl-GPE (18:2)	85046-18-0	52925130	36600	-0.400552	0.698323	0.561176	-0.157604	0.0919368	0.0908
2-palmitoyl-GPC (16:0)	66757-27-5	15061532	35253	-0.465503	0.804503	0.561194	-0.128383	0.0764469	0.0975
laurate (12:0)	143-07-7	3893	1645	0.222429	0.386025	0.562023	0.0750284	0.162836	0.646
sphingomyelin (d18:2/16:0, d18:1/16:1)	2292199-28-9;222403-66-9	53481779;52931145	42459	0.635429	1.10369	0.563715	-0.132341	0.0552571	0.0193
palmitoleate (16:1n7)	373-49-9	445638	33447	-0.192138	0.334748	0.563988	-0.256589	0.188066	0.177
3-aminopiperidine-2,6-dione	2353-44-8	134508	46225	0.214757	0.376554	0.565349	-0.278106	0.166531	0.0993
X-25316	NA	NA	62609	-0.092497	0.160443	0.566813	0.369542	0.379917	0.334
X-12730	NA	NA	47937	0.108777	0.191059	0.568004	-0.00462894	0.328735	0.989
indoleacetylglycine	13113-08-1	446640	54730	0.233134	0.417433	0.573031	-0.129583	0.152213	0.397
behenoyl dihydrosphingomyelin (d18:0/22:0)	221097-58-1	44260132	57331	0.302101	0.541321	0.57541	0.038233	0.117396	0.746
5-hydroxy-2-methylpyridine sulfate	NA	NA	63230	-0.0796464	0.142537	0.576369	-1.24245	0.411315	0.0035
sphingomyelin (d18:1/14:0, d16:1/16:0)	121999-55-1;121999-53-9	11433862;52931133	42463	-0.478559	0.868947	0.579641	-0.0489588	0.0713855	0.495
gabapentin	60142-96-3	3446	38686	-0.317948	0.593404	0.580016	0.0796141	0.108925	0.467
N-acetylglutamine	2490-97-3	182230	33943	-0.295505	0.538716	0.582399	0.0336072	0.117409	0.776
lauroylcarnitine	25518-54-1	168381	34534	0.211626	0.388057	0.584825	-0.125256	0.160431	0.438
1-methyl-5-imidazoleacetate	4200-48-0	6451814	62946	0.192994	0.355576	0.585565	-0.146558	0.176768	0.41
oleate/vaccenate (18:1)	112-80-1;693-72-1	445639;5281127	52285	0.343531	0.634907	0.5884	-0.00649251	0.0978301	0.947
3-aminopiperidin-2-one	1892-22-4	5200225	62853	-0.184781	0.342577	0.58917	0.0148939	0.182537	0.935
(14 or 15)-methylpalmitate (a17:0 or i17:0)	5918-29-6;1603-03-8	22207;164860	38768	0.166054	0.31469	0.59697	-0.12376	0.197527	0.533
adenosine 3',5'-cyclic monophosphate (cAMP)	60-92-4	6076	2831	-0.36362	0.692728	0.598504	0.00907902	0.0910557	0.921
sphinganine	764-22-7	91486	17769	-0.268869	0.518942	0.604087	-0.291962	0.114846	0.0132
4-hydroxybenzoate	99-96-7	135	21133	0.131272	0.25896	0.607421	-0.150357	0.246805	0.544
X-11787	NA	NA	33132	-0.493233	0.962887	0.607649	0.170432	0.0617403	0.00734
retinol (Vitamin A)	68-26-8	445354	1806	0.324251	0.638424	0.61049	-0.150689	0.0965059	0.123
1-(1-enyl-palmitoyl)-2-oleoyl-GPE (P-16:0/18:1)	65289-02-3	52925128	52477	0.433462	0.869547	0.617125	-0.00317559	0.0722319	0.965
2-stearoyl-GPE (18:0)	899443-67-5	90658453	41220	-0.326474	0.660621	0.619044	-0.155677	0.093966	0.102
quinate	77-95-2	6508	18335	-0.0682916	0.137445	0.619087	0.338589	0.451175	0.455
glutarate	110-94-1	743;4418048	396	-0.193024	0.395439	0.625013	0.0498403	0.158795	0.755
gamma-glutamyltyrosine	7432-23-7	94340	2734	0.360793	0.750695	0.63031	-0.0644043	0.0847031	0.45
glycosyl ceramide (d18:1/20:0, d16:1/22:0)	NA	NA	57595	-0.288683	0.602432	0.63163	-0.0852819	0.103843	0.414
12,13-DiHOME	263399-35-5	10236635	38395	-0.162491	0.34057	0.631973	0.419789	0.178447	0.0214
3-indoleglyoxylic acid	1477-49-2	73863	63583	-0.163369	0.342848	0.633507	-0.0629092	0.182256	0.731
cytidine	65-46-3	6175	514	0.331129	0.698313	0.634068	-0.0691034	0.0900482	0.445
X-25417	NA	NA	62714	0.124993	0.268793	0.640798	0.29246	0.233695	0.215
N2-acetyllysine	1946-82-3	92907	36751	0.180418	0.389478	0.643064	0.157316	0.15977	0.328
sphingomyelin (d18:0/18:0, d19:0/17:0)	NA	44260130;52931169	57473	0.190629	0.413196	0.643459	-0.217837	0.151487	0.155
glutarylcarnitine	102636-82-8	71317118	44664	-0.206797	0.449287	0.64392	0.0692984	0.140561	0.624
X-19141	NA	NA	46701	0.178348	0.391179	0.646265	0.1097	0.163767	0.505
histidine	71-00-1	6274	59	-0.926334	2.02454	0.646819	0.00569058	0.0315135	0.857
X-15728	NA	NA	46666	0.152515	0.342294	0.648087	-0.142642	0.195573	0.468
X-17612	NA	NA	48052	0.0900679	0.199237	0.648832	ND	ND	ND
cystathionine	535-34-2	834	15705	0.247089	0.546298	0.650279	0.127891	0.113932	0.265
hexanoylglycine	24003-67-6	99463	35436	0.25946	0.580642	0.654566	-0.027822	0.107169	0.796
phosphate	14265-44-2	1061	42109	0.190252	0.427305	0.654826	0.00820811	0.144569	0.955
hexadecatrienoate	7561-64-0	91820460	57651	0.106805	0.240256	0.655802	0.933827	0.237894	0.000198
malonylcarnitine	853728-01-5	22833583	37059	0.16446	0.371168	0.657873	0.208412	0.165553	0.212
sphingosine 1-phosphate	26993-30-6	5283560	34445	0.483809	1.1023	0.65988	-0.000916164	0.0573937	0.987
valeric acid	109-52-4	7991	63264	-0.104765	0.240145	0.662166	0.126912	0.261253	0.629
cyclo(leu-pro)	2873-36-1	7074739	37104	0.147359	0.34521	0.663796	0.0359433	0.191516	0.852
fluoxetine	54910-89-3	3386	44619	0.110584	0.262446	0.664443	0.104069	0.259386	0.689
X-23482	NA	NA	49342	0.117463	0.276921	0.668754	0.181962	0.231396	0.434
X-24515	NA	NA	52836	0.216349	0.508332	0.670146	-0.0707769	0.122552	0.565
X-25985	NA	NA	63975	0.332525	0.786548	0.672211	0.0733037	0.0789756	0.356
9,10-DiHOME	53734-70-6	9966640	38399	-0.174319	0.417161	0.675995	ND	ND	ND
xanthurenate	59-007	5699	15679	0.149074	0.358901	0.677998	-0.0601893	0.175482	0.733
heptadecanedioate (C17-DC)	2424-90-0	3083765	62869	0.222644	0.538894	0.678436	0.0937451	0.115442	0.419
N-methylphenylalanine	2566-30-5	6951135	42999	-0.120136	0.290665	0.680143	0.0125483	0.21207	0.953
methionine sulfoxide	3226-65-1	158980	18374	-0.219941	0.535562	0.681357	0.125641	0.115572	0.281
citrate	77-92-9	311	1564	-0.582254	1.43906	0.684393	-0.0752067	0.0427452	0.0828
4-imidazoleacetate	645-65-8	96215	32349	-0.165477	0.409978	0.686146	0.200244	0.152092	0.192
caffeic acid sulfate	151481-51-5	21668705	53254	-0.0700306	0.173439	0.686462	-0.43688	0.353615	0.221
X-21315	NA	NA	46359	-0.0718548	0.177194	0.686882	0.405329	0.343675	0.242
X-17438	NA	NA	46705	-0.313021	0.799447	0.69647	ND	ND	ND
4-allylcatechol sulfate	NA	NA	63597	-0.0854998	0.223036	0.701012	0.172985	0.278746	0.537
X-23780	NA	NA	49679	0.0751382	0.197847	0.702011	0.17972	0.320436	0.577
2-hydroxylaurate	2984-55-6	97783	52916	0.192942	0.5055	0.702046	0.156452	0.121617	0.202
X-21310	NA	NA	46354	-0.0886914	0.236023	0.705044	-0.339519	0.26815	0.21
sphingosine	123-78-4	5280335	17747	-0.172916	0.462442	0.708449	-0.269292	0.130994	0.0435
1-stearoyl-GPG (18:0)	NA	NA	34437	-0.228603	0.613151	0.708955	-0.176781	0.0998863	0.0811
N-glycolylneuraminate	1113-83-3	123802	37123	0.107259	0.290225	0.710995	-0.0955409	0.2161	0.66
glucose	2280-44-6	5793	48152	-0.534298	1.48223	0.711771	0.0115116	0.0435438	0.792
N-palmitoylserine	16417-38-2	6453686	57659	-0.158293	0.453304	0.726444	-0.101336	0.1374	0.463
X-25217	NA	NA	62403	0.112062	0.332217	0.729231	0.242361	0.199938	0.229
phenol sulfate	937-34-8	74426	32553	-0.0701455	0.204136	0.731143	-0.270465	0.306363	0.38
(2,4 or 2,5)-dimethylphenol sulfate	NA	NA	62533	0.0775151	0.231297	0.736999	-0.0304228	0.27228	0.911
nonadecanoate (19:0)	646-30-0	12591	1356	0.191907	0.572523	0.737418	0.0175136	0.10881	0.873
docosatrienoate (22:3n6)	NA	75955220	57467	0.124996	0.375782	0.73946	-0.347817	0.161975	0.0352
1-stearoyl-2-linoleoyl-GPE (18:0/18:2)	7266-53-7	9546749	52446	0.201144	0.612444	0.742664	0.083831	0.101856	0.413
anserine	584-85-0	112072	15747	-0.143884	0.4416	0.742931	-0.205835	0.141749	0.151
4-methylcatechol sulfate	2349374-79-2	54104170	46146	-0.0532417	0.162313	0.743146	-0.100709	0.383444	0.794
biotin	58-85-5	171548	568	-0.163919	0.505019	0.746397	-0.18152	0.120994	0.138
palmitoleoyl-linoleoyl-glycerol (16:1/18:2) [1]	NA	9543699	54967	-0.0915879	0.289878	0.751693	-0.0912153	0.214712	0.672
corticosterone	50-22-6	5753	5983	-0.0990003	0.316109	0.75376	-0.21177	0.197393	0.287
margarate (17:0)	506-12-7	10465	1121	-0.120318	0.392838	0.75922	-0.155052	0.157506	0.328
sphingomyelin (d18:0/20:0, d16:0/22:0)	NA	44260131	57476	0.144005	0.47602	0.761822	4.59e-05	0.13231	1
1-(1-enyl-stearoyl)-2-oleoyl-GPE (P-18:0/18:1)	144371-68-6	42607457	52614	-0.249717	0.834422	0.764618	-0.0476261	0.074452	0.524
1-oleoyl-GPC (18:1)	19420-56-5	16081932	48258	0.366716	1.23192	0.765871	0.0548599	0.0504825	0.281
chenodeoxycholate	474-25-9	10133	1563	-0.084421	0.28686	0.768242	-0.102792	0.218962	0.64
1-palmitoyl-2-arachidonoyl-GPE (16:0/20:4)	70812-59-8	9546800	52464	0.158134	0.542396	0.770461	-0.299777	0.110596	0.00842
hydroquinone sulfate	17438-29-8	161220	35322	-0.0728284	0.251113	0.771328	-0.243166	0.248726	0.332
3-phenylpropionate (hydrocinnamate)	501-52-0	107	15749	0.0610334	0.218562	0.779029	0.344578	0.288918	0.237
p-cresol sulfate	3233-58-7	4615423	36103	-0.0769069	0.282724	0.785576	0.0342653	0.219677	0.876
sphingomyelin (d18:1/20:2, d18:2/20:1, d16:1/22:2)	NA	52931175	57481	0.177699	0.662189	0.788255	-0.0967883	0.0943298	0.308
sphingomyelin (d18:1/17:0, d17:1/18:0, d19:1/16:0)	121999-64-2;917104-78-0	46891763;52931151	52615	-0.219472	0.865317	0.799557	0.00829536	0.0726973	0.909
taurochenodeoxycholate	516-35-8	387316	18494	-0.0514964	0.209619	0.805774	-0.112098	0.298435	0.708
1-arachidonoyl-GPE (20:4n6)	652149-09-2	42607465	35186	0.167199	0.685861	0.807536	-0.286283	0.0848413	0.0012
5-methylcytosine	554-01-8	65040	21106	0.0962083	0.40497	0.812167	-0.0301827	0.154552	0.846
norfluoxetine	83891-03-6	4541	37252	0.147286	0.647298	0.817382	0.0313314	0.102265	0.76
N-stearoyl-sphinganine (d18:0/18:0)	2304-80-5	5283573	1759	0.0810403	0.354004	0.818797	-0.368711	0.171773	0.0353
sphingomyelin (d18:2/18:1)	NA	52931155	57474	-0.129401	0.58226	0.824069	-0.185314	0.1054	0.083
X-07765	NA	NA	46590	-0.028868	0.130944	0.825327	-0.643329	0.473725	0.179
X-24456	NA	NA	52773	-0.100057	0.472063	0.83177	0.103134	0.132122	0.438
ornithine	70-26-8	6262	1493	-0.152657	0.723698	0.83293	0.0808499	0.0868388	0.355
1-lignoceroyl-GPC (24:0)	325171-59-3	24779481	49617	-0.128281	0.608492	0.832997	0.153917	0.100628	0.131
leucine	61-90-5	6106	60	0.260087	1.24069	0.833742	-0.00515232	0.0512367	0.92
2-isopropylmalate	49601-06-1	5280523	15667	0.0537128	0.256829	0.834006	0.24715	0.242605	0.312
X-17010	NA	NA	47993	-0.0968204	0.46831	0.836269	ND	ND	ND
3-indoxyl sulfate	487-94-5	10258	27672	-0.0414849	0.201348	0.836348	-0.383759	0.310332	0.22
X-23587	NA	NA	49463	-0.0378329	0.184278	0.83714	-0.388743	0.336791	0.252
X-26062	NA	NA	64337	0.028882	0.141795	0.839004	0.0637527	0.441163	0.886
3-hydroxypyridine sulfate	1955-23-3	22642043	48448	0.0348522	0.177305	0.84411	-0.241098	0.350621	0.494
oxindole	59-48-3	321710	43374	-0.0449655	0.236402	0.849034	-0.385702	0.262139	0.146
gamma-glutamylalanine	5875-41-2	440103	37063	0.0989003	0.523325	0.850236	-0.0492497	0.119821	0.682
1-palmitoleoyl-2-linolenoyl-GPC (16:1/18:3)	NA	52922452	53180	-0.0856662	0.453796	0.850268	0.398704	0.130333	0.00313
X-12714	NA	NA	46318	0.0521427	0.277524	0.850863	9.06e-05	0.225865	1
stearate (18:0)	57-11-4	5281	1358	0.14704	0.800302	0.854243	-0.0822933	0.077112	0.29
X-23659	NA	NA	49536	-0.0794749	0.453216	0.860875	-0.2685	0.134619	0.0499
N-acetyltryptophan	87-32-1;1218-34-4	2002;700653	33959	-0.100243	0.582463	0.863439	-0.0161919	0.108129	0.881
heme	14875-96-8	26945	41754	-0.0567681	0.337512	0.866447	0.0991632	0.184417	0.592
adenosine 5'-diphosphoribose (ADP-ribose)	20762-30-5	445794	558	-0.0514319	0.306738	0.866796	-0.288954	0.200489	0.154
linoleate (18:2n6)	60-33-3	5280450	1105	0.106942	0.639421	0.867223	-0.0149275	0.0973751	0.879
X-23636	NA	NA	49512	0.0760952	0.463329	0.869591	0.166301	0.131899	0.212
2-palmitoleoyl-GPC (16:1)	NA	122164832	47118	0.0919848	0.575893	0.873077	0.0222386	0.108465	0.838
thyroxine	51-48-9	5819	2761	0.0897591	0.577063	0.876533	-0.034659	0.10831	0.75
X-24243	NA	NA	52286	0.0355774	0.233439	0.87894	-0.0203853	0.268061	0.94
orotate	73-97-2	1492348	1505	-0.13583	0.906827	0.88095	-0.136081	0.0675496	0.0477
fructosyllysine	21291-40-7	9839580	46227	-0.0497755	0.336229	0.882237	-0.156663	0.185158	0.4
X-11861	NA	NA	47655	0.073552	0.503398	0.883833	-0.0261964	0.124574	0.834
alpha-CEHC glucuronide	477200-36-5	134819285	39346	0.0335997	0.246382	0.891512	-0.288905	0.251642	0.255
S-propylcysteine	65309-79-7	125198	40648	0.0318774	0.242799	0.895689	-0.0917872	0.258845	0.724
linoleoyl-arachidonoyl-glycerol (18:2/20:4) [2]	NA	9543796	54956	0.0581454	0.478508	0.903348	0.00807617	0.129992	0.951
1-palmitoyl-GPE (16:0)	53862-35-4	9547069	35631	-0.120999	1.0176	0.905328	-0.124149	0.0599956	0.0422
sphingomyelin (d17:2/16:0, d18:2/15:0)	NA	52931135	57483	-0.0695723	0.6156	0.909961	0.0971708	0.102058	0.344
cyclo(gly-pro)	19179-12-5	193540	37077	0.0237394	0.21011	0.910067	0.399505	0.294535	0.179
X-11850	NA	NA	46507	0.0258269	0.23011	0.910544	ND	ND	ND
10-heptadecenoate (17:1n7)	29743-97-3	5312435	33971	0.0328712	0.295154	0.911336	-0.208207	0.209899	0.325
3-formylindole	487-89-8	10256	62863	0.0581317	0.539012	0.914092	-0.000655486	0.117166	0.996
tryptophan	73-22-3	6305	54	-0.110844	1.05795	0.916551	-0.0100206	0.0592572	0.866
leucylglycine	615-82-7	79070	40045	0.0356829	0.346006	0.917764	-0.358603	0.176912	0.0464
retinal	116-31-4	638015	40807	0.0633576	0.643075	0.921529	-0.0327397	0.0965863	0.736
1-stearoyl-2-arachidonoyl-GPC (18:0/20:4)	35418-59-8	16219824	42450	-0.164309	1.70725	0.923298	-0.100118	0.0346992	0.00517
bilirubin (E,E)	NA	129320511	32586	0.0255253	0.27446	0.925916	0.0197666	0.22782	0.931
linoleoyl ethanolamide	68171-52-8	5283446	52608	-0.0368358	0.397342	0.926116	-0.0626856	0.157516	0.692
X-21258	NA	NA	46259	0.0229931	0.250737	0.926906	0.377092	0.243132	0.125
X-21803	NA	NA	46980	0.0172476	0.195089	0.929523	0.0244314	0.322116	0.94
1-palmitoyl-2-oleoyl-GPC (16:0/18:1)	26662-91-9	6436017	52461	0.157358	1.82292	0.931229	-0.0488623	0.0338161	0.153
2,4-di-tert-butylphenol	96-76-4	7311	64328	-0.0693123	0.86336	0.935992	-0.0681174	0.071678	0.345
1-linoleoyl-2-linolenoyl-GPC (18:2/18:3)	85046-19-1	52922731	53176	-0.028088	0.356674	0.937235	0.660364	0.159062	9.05e-05
X-12718	NA	NA	46973	-0.0136819	0.210021	0.948064	-0.327046	0.294123	0.27
caproate	142-62-1	8892	32489	-0.0265581	0.445655	0.95249	0.0187602	0.140694	0.894
1-stearoyl-GPC (18:0)	19420-57-6	497300	33961	0.0760136	1.3955	0.956549	-0.019886	0.0444094	0.656
eugenol sulfate	95480-60-7	180632	48715	-0.0096139	0.185156	0.958599	-0.258063	0.336379	0.446
3-hydroxy-3-phenylpropionate	2768-42-5	22328018	43497	0.00899667	0.21833	0.967112	0.135779	0.285648	0.636
X-25519	NA	NA	62963	0.0237628	0.577091	0.967156	0.122502	0.107201	0.257
palmitoyl dihydrosphingomyelin (d18:0/16:0)	60322-02-3	9939965	52434	0.0331136	0.830959	0.968211	-0.0295702	0.0756383	0.697
1-stearoyl-GPE (18:0)	97281-40-8	9547068	42398	-0.0381569	1.06412	0.971396	-0.126927	0.0564019	0.0275
X-12216	NA	NA	46613	0.00681259	0.192513	0.971769	-0.113989	0.322646	0.725
N,N-dimethylalanine	2812-31-9	5488191	63151	-0.0100834	0.309344	0.973994	-0.101356	0.201813	0.617
X-25228	NA	NA	62414	-0.0174225	0.613546	0.977345	-0.161995	0.100319	0.111
5-dodecenoate (12:1n7)	2430-94-6	5312378	33968	-0.00460941	0.254097	0.985526	-0.0708276	0.246144	0.774
palmitoleoyl-arachidonoyl-glycerol (16:1/20:4) [2]	NA	9543743	57406	0.00567234	0.39612	0.988575	-0.213979	0.155895	0.174
ethyl alpha-glucopyranoside	34625-23-5	11127487	63152	-0.00294576	0.216787	0.989159	-0.409136	0.283115	0.153
palmitoyl-sphingosine-phosphoethanolamine (d18:1/16:0)	NA	NA	62984	0.00713201	0.54673	0.989592	-0.198725	0.111672	0.0794
stearoyl ethanolamide	111-57-9	27902	38625	-0.0139897	1.44175	0.992258	-0.0420172	0.0429165	0.331
thromboxane B2	54397-85-2	5283137	17807	ND	ND	ND	0.309253	0.274676	0.264
N-ethylglycinexylidide	7728-40-7	24415	33080	ND	ND	ND	-0.132118	0.15345	0.392
lidocaine	137-58-6	3676	35661	ND	ND	ND	-0.280372	0.2201	0.207
6-aminopenicillanate	551-16-6	11082	38655	ND	ND	ND	-0.0310417	0.0211078	0.146
doxycycline	564-25-0	54671203	39273	ND	ND	ND	0.103461	0.303659	0.734
famotidine	76824-35-6	5702160	42613	ND	ND	ND	-0.165535	0.214888	0.444
diltiazem	42399-41-7	39186	42981	ND	ND	ND	-0.0562242	0.0368981	0.132
furosemide	54-31-9	3440	43009	ND	ND	ND	0.990666	0.59054	0.0978
amoxicillin	26787-78-0	33613	52948	ND	ND	ND	-0.0266354	0.0300574	0.379
metronidazole	443-48-1	4173	57642	ND	ND	ND	0.0926162	0.144317	0.523
clindamycin	18323-44-9	446598	57673	ND	ND	ND	0.0137774	0.0134955	0.311
trazadone	19794-93-5	5533	57691	ND	ND	ND	0.159688	0.105687	0.135
cephalexin	15686-71-2	27447	57704	ND	ND	ND	0.135233	0.25785	0.602
X-25220	NA	NA	62406	ND	ND	ND	0.0301019	0.0993227	0.763
spironolactone	52-01-7	5833	64594	ND	ND	ND	0.0612978	0.0587867	0.301
