# Supplementary material for: Metabolomic profiling in dogs with dilated cardiomyopathy eating non-traditional or traditional diets and in healthy controls
Source: Sci Rep. 2022 Dec 30;12:22585. doi: 10.1038/s41598-022-26322-8 (PMC9803641; doi:10.1038/s41598-022-26322-8)
Supplement: Supplementary file 3 — Supplementary Information 3. [file 41598_2022_26322_MOESM3_ESM.xlsx]

## Sheet: Supp. Table S2
Supplementary Table S2. Genes encoding proteins observed in the shared protein-protein interactions of the diease and diet-associated networks
Human gene name	Human ID	Canine gene name	Canine ID
ACOT8	10005	ACOT8	477247
AGTRAP	57085	AGTRAP	608333
AGXT	189	LOC100855679;LOC607355	100855679;607355
BAG4	9530	BAG4	607954
BSND	7809	BSND	100683039
C11orf1	64776	C5H11orf1	479442
C19orf54	284325	C1H19orf54	111098087
CREB3	10488	CREB3	611934
CTSA	5476	CTSA	611146
CYSRT1	375791	CYSRT1	606850
DDIT4L	115265	DDIT4L	487877
ENKD1	84080	ENKD1	100855812
FKBP7	51661	FKBP7	488424
FN1	2335	FN1	403845
GATM	2628	GATM	414733
GOLGA2	2801	GOLGA2	480708
GPX8	493869	GPX8	478059
HGS	9146	HGS	483367
HOXA1	3198	HOXA1	482367
KRT31	3881	KRT31;LOC607876	490988;607876
KRT40	125115	KRT40	608072
KRTAP10-8	386681
KRTAP19-5	337972
KRTAP3-1	83896	KRTAP3-1	102151669
KRTAP3-2	83897
KRTAP6-1	337966
KRTAP6-3	337968
KRTAP8-1	337879
KRTAP9-2	83899
LPXN	9404	LPXN	483465
MALL	7851	MALL	483056
NBPF19	101060226
NFKB1	4790	NFKB1	442859
NOTCH2NLA	388677
NTAQ1	55093	NTAQ1	609297
P4HA3	283208	P4HA3	609381
PLA2G10	8399	PLA2G10	489997
REL	5966	REL	474606
RUSC1	23623	RUSC1	490424
SCAMP1	9522	SCAMP1	479172
SPG21	51324	SPG21	487599
TMEM14B	81853
TMX2	51075	TMX2	475964
TRIM23	373	TRIM23	487232
TRIP13	9319	TRIP13	609426
VPS37C	55048	VPS37C	483803
ZNF655	79027
