# Supplementary material for: Metabolomic profiling in dogs with dilated cardiomyopathy eating non-traditional or traditional diets and in healthy controls
Source: Sci Rep. 2022 Dec 30;12:22585. doi: 10.1038/s41598-022-26322-8 (PMC9803641; doi:10.1038/s41598-022-26322-8)
Supplement: Supplementary file 4 — Supplementary Information 4. [file 41598_2022_26322_MOESM4_ESM.xlsx]

## Sheet: Supp. Table S3
Supplementary Table S3. Gene sets and pathways significantly enriched in the protein-protein interaction (PPI) sub-network derived from diet- and disease-associated networks. The PPI sub-network consists of those protein-protein interactions observed in both the diet- and disease-associated protein-protein interaction networks, and represents a core network at the intersection of diet and disease…
Gene set	r	n	FDR
WP: Canonical NFkB pathway	2	8	5.23658e-45
Reactome: Keratinization	10	217	1.1261e-38
Gilmore: Core NFkB pathway	2	13	1.43559e-27
Vetter: Targets of PRKCA and ETS1 UP	2	16	2.62875e-22
PID: NFkB atypical pathway	2	17	4.98636e-21
WP: STING pathway in Kawasaki-like disease and COVID-19	2	22	4.22877e-16
Tian: TNF signaling via NFkB	2	26	1.53221e-13
Gottwein: Targets of KSHV miR-K12-11 (miR155)	3	63	3.66887e-12
Hollern: Squamous breast tumor	5	172	1.11156e-11
KEGG: Glycine serine and threonine metabolism	2	31	1.93416e-11
Reactome: Endosomal sorting complex required for transport (ESCRT)	2	31	1.93416e-11
Urs: Adipocyte differentiation DN	2	31	1.93416e-11
WP: TOLL-like receptor signaling related to MYD88	2	32	4.28406e-11
PID: HIV NEF pathway	2	35	3.8091e-10
WP: Photodynamic therapy-induced NFkB survival signaling	2	35	3.8091e-10
WP: Neovascularization processes	2	37	1.36951e-09
Tarte: Plasma cell vs B lymphocyte DN	2	38	2.39495e-09
WP: Oxidative damage	2	41	1.21244e-08
WP: Hair follicle development cytodifferentiation part 3 of 3	3	89	1.32773e-08
PID: Ceramide pathway	2	44	4.66285e-08
Reactome: Developmental biology	12	1143	6.08209e-08
PID: TNF pathway	2	46	1.00588e-07
Lindstedt: Dendritic cell maturation B	2	49	2.9573e-07
PID: Angiopoietin receptor pathway	2	49	2.9573e-07
Wang: HCP prostate cancer	3	106	3.46752e-07
Chen: Neuroblastoma copy number gains	2	50	3.90401e-07
WP: IL18 signaling pathway	5	279	6.4451e-07
KEGG: Arginine and proline metabolism	2	54	1.33046e-06
BioCarta: HIV NEF pathway	2	56	2.29741e-06
WP: IL1 signaling pathway	2	57	2.92551e-06
Samols: Targets of KHSV miRNAs DN	2	59	4.77894e-06
Bystrykh: Hematopoiesis stem cell QTL cis	3	132	1.05532e-05
Reactome: Peroxisomal protein import	2	63	1.12528e-05
WP: miRNAs involved in the immune response in sepsis	2	63	1.12528e-05
Reactome: Signaling by BRAF and RAF fusions	2	65	1.68251e-05
Bystrykh: Hematopoisis stem cell and brain QTL cis	2	66	2.00991e-05
Zhong: Secretome of lung cancer and endothelium	2	68	2.90012e-05
WP: RAC/PAK/p38/MMP2 pathway	2	69	3.40992e-05
Turashvili: Breast lobular carcinoma vs ductal normal UP	2	70	3.99091e-05
WP: 16p11.2 Proximal deletion syndrome	2	76	0.000100754
WP: Head and neck squamous cell carcinoma	2	76	0.000100754
WP: Leptin signaling pathway	2	76	0.000100754
Zhong: Secretome of lung cancer and macrophage	2	77	0.000114544
Purbey: Targets of CTBP1 and SATB1 DN	3	161	0.000114556
KEGG: Peroxisome	2	78	0.00012691
Reactome: Signaling by MET	2	79	0.000143424
Hinata: NFkB targets fibroblast UP	2	81	0.00018152
Reactome: Downstream signaling events of B-cell receptor BCR	2	81	0.00018152
Reactome: Oncogenic MAPK signaling	2	82	0.000203326
Martinez: RB1 targets DN	6	565	0.000210159
Hinata: NFkB targets keratinocyte UP	2	84	0.000248174
KEGG: Small cell lung cancer	2	84	0.000248174
KEGG: Prostate cancer	2	89	0.000442315
WP: RAS signaling	3	185	0.00046391
Martinez: RB1 and TP53 targets DN	6	606	0.00048413
WP: T-cell antigen receptor TCR signaling pathway	2	91	0.000522034
Boyault: Liver cancer subclass G3 UP	3	190	0.000583682
WP: TNF-alpha signaling pathway	2	94	0.000689897
WP: B-cell receptor signaling pathway	2	98	0.000984269
WP: Small cell lung cancer	2	98	0.000984269
Wang: Esophagus cancer vs normal DN	2	101	0.00127094
Phong: TNF response not via p38	4	341	0.00134591
WP: Neural crest differentiation	2	102	0.00134591
Amundson: Response to arsenite	3	219	0.00209268
Pedersen: Metastasis by ERBB2 isoform 4	2	108	0.00209268
Tavazoie: Metastasis	2	108	0.00209268
Deurig: T-cell prolymphocytic leukemia UP	4	368	0.00269834
Watanabe: Rectal cancer radiotherapy responsive UP	2	113	0.00293953
Senese: HDAC1 and HDAC2 targets UP	3	244	0.00489714
Wang: Esophagus cancer vs normal UP	2	121	0.00489714
Dang: Regulated by MYC DN	3	251	0.00607596
Azare: Neoplastic transformation by STAT3 UP	2	126	0.00634726
Fulcher: Inflammatory response lectin vs LPS UP	5	587	0.00652947
Reactome: Formation of the cornfield envelope	2	129	0.0073036
WP: Ebola virus pathway on host	2	131	0.00802543
Martinez: TP53 targets DN	5	610	0.00876905
WP: TGF-beta signaling pathway	2	133	0.00876905
Rozanov: MMP14 targets UP	3	267	0.00894526
Alcalay: AML by NPM1 localization UP	2	140	0.0117696
Hollern: EMT breast tumor UP	2	140	0.0117696
Reactome: Death receptor signaling	2	141	0.012175
Ruiz: TNC targets DN	2	143	0.0131681
Pece: Mammary stem cell DN	2	146	0.0148377
Poola: Invasive breast cancer UP	3	293	0.0162466
Tsai: Response to ionizing radiation	2	150	0.0169292
Wakabayashi: Adipogenesis PPARG/RXRA bound 36hr	2	150	0.0169292
Aguirre: Pancreatic cancer copy number UP	3	301	0.0188446
WP: Hepatitis B infection	2	154	0.0191764
WP: Integrated breast cancer pathway	2	154	0.0191764
Nikolsky: Breast cancer 11q12-q14 amplicon	2	158	0.0218145
WP: Myometrial relaxation and contraction pathways	2	158	0.0218145
Bandres: Response to carmustine mgmt 48hr DN	2	160	0.023207
Reactome: HCMV infection	2	162	0.0246483
Reactome: Protein localization	2	164	0.0261381
Reactome: Signaling by the B-cell receptor BCR	2	166	0.0276763
Foster: Tolerant macrophage UP	2	167	0.0281005
Rodrigues: Thyroid carcinoma anaplastic UP	5	724	0.0281005
Blanco-Melo: COVID-19 SARS-CoV-2 low MOI infection A594-ACE2-expressing cells UP	2	174	0.0346544
WP: PI3K-AKT signaling pathway	3	345	0.0390861
Darwiche: Papilloma risk high DN	2	181	0.0409099
Darwiche: Squamous cell carcinoma DN	2	181	0.0409099
KEGG: Endocytosis	2	181	0.0409099
Jison: Sickle cell disease UP	2	182	0.0416701
Douglas: BMI1 targets UP	4	562	0.0473419
Darwiche: Skin tumor promoter DN	2	188	0.0481093
