# Supplementary material for: Metabolomic profiling in dogs with dilated cardiomyopathy eating non-traditional or traditional diets and in healthy controls
Source: Sci Rep. 2022 Dec 30;12:22585. doi: 10.1038/s41598-022-26322-8 (PMC9803641; doi:10.1038/s41598-022-26322-8)
Supplement: Supplementary file 5 — Supplementary Information 5. [file 41598_2022_26322_MOESM5_ESM.xlsx]

## Sheet: Supp. Table S4
Supplementary Table S4. Metabolites that differed significantly at baseline in dogs with dilated cardiomyopathy eating either a non-traditional diet (n=38) or a traditional diet (n=8)
Significant metabolites are ordered by P values, from lowest to highest. P values < 0.0000978 indicate FDR level of significance. P values > 0.0000978 (9.78E-05) and <0.05
were considered nominally significant. A blank line marks the end of the FDR section. PD indicates metabolites that differed when measured in the foods (traditional vs. non-traditional).
'F' indicates FDR and 'N' indicates nominal significance. (Foods data previously published, Smith et. al, 2021). Positive beta indicates higher concentration in dogs eating
a non-traditional diet at baseline. Abbreviation: SE, standard error.
Chemical Class	Subpathway	Metabolite	Beta	SE	P-value	PD
		X-25419	3.35744	0.333571	5.47e-13	F
Amino Acid	Urea cycle; Arginine and Proline Metabolism	homoarginine	1.97296	0.272861	5.26e-09	F
		X-11795	1.85162	0.348032	3.33e-06
Lipid	Phosphatidylethanolamine (PE)	1-stearoyl-2-docosahexaenoyl-GPE (18:0/22:6)	1.11531	0.217732	6.43e-06
Lipid	Phosphatidylcholine (PC)	1-palmitoyl-2-linoleoyl-GPC (16:0/18:2)	-0.238547	0.0496508	1.83e-05
Lipid	Long Chain Polyunsaturated Fatty Acid (n3 and n6)	stearidonate (18:4n3)	1.7114	0.358283	2.01e-05
		X-26008	2.80829	0.594894	2.41e-05	F
Xenobiotics	Food Component/Plant	glycitein sulfate (2)	-1.29416	0.274809	2.5e-05
Lipid	Long Chain Polyunsaturated Fatty Acid (n3 and n6)	heptadecatrienoate (17:3)	1.11804	0.239423	2.85e-05
Lipid	Long Chain Polyunsaturated Fatty Acid (n3 and n6)	eicosapentaenoate (EPA; 20:5n3)	1.64708	0.353214	2.91e-05
Lipid	Phosphatidylcholine (PC)	1-linoleoyl-2-linolenoyl-GPC (18:2/18:3)	1.15145	0.24821	3.14e-05
Lipid	Fatty Acid Metabolism (Acyl Carnitine, Polyunsaturated)	docosapentaenoylcarnitine (C22:5n3)	1.2169	0.266077	3.89e-05
Lipid	Long Chain Polyunsaturated Fatty Acid (n3 and n6)	linolenate [alpha or gamma; (18:3n3 or 6)]	1.20225	0.263408	4.01e-05	N
Xenobiotics	Food Component/Plant	genistein glucuronide	-0.695589	0.152964	4.23e-05
Lipid	Phosphatidylcholine (PC)	1-oleoyl-2-docosahexaenoyl-GPC (18:1/22:6)	0.87395	0.193057	4.52e-05
Lipid	Phosphatidylcholine (PC)	1-stearoyl-2-docosahexaenoyl-GPC (18:0/22:6)	0.736001	0.167058	6.67e-05
Lipid	Phosphatidylcholine (PC)	1,2-dilinolenoyl-GPC (18:3/18:3)	1.90298	0.433272	6.96e-05
Lipid	Lysophospholipid	1-linolenoyl-GPC (18:3)	0.946806	0.221835	0.000103
Xenobiotics	Food Component/Plant	genistein sulfate	-1.72726	0.406096	0.000108	N
Lipid	Long Chain Polyunsaturated Fatty Acid (n3 and n6)	docosahexaenoate (DHA; 22:6n3)	1.47505	0.347427	0.000111
		X-23782	1.67834	0.398489	0.000123
Xenobiotics	Food Component/Plant	phytanate	1.36859	0.327935	0.000139
Xenobiotics	Food Component/Plant	methyl glucopyranoside (alpha + beta)	2.1162	0.51142	0.000156	N
		X-24736	1.03916	0.25273	0.000169
Lipid	Endocannabinoid	N-linolenoyltaurine	1.01892	0.248597	0.000176
Lipid	Long Chain Polyunsaturated Fatty Acid (n3 and n6)	hexadecatrienoate (16:3n3)	1.4957	0.36801	0.000196
Amino Acid	Tryptophan Metabolism	tryptophan betaine	2.86889	0.72583	0.000277	F
Lipid	Phosphatidylethanolamine (PE)	1-palmitoyl-2-docosahexaenoyl-GPE (16:0/22:6)	0.918459	0.232986	0.000286
Lipid	Phosphatidylcholine (PC)	1-palmitoyl-2-palmitoleoyl-GPC (16:0/16:1)	-0.487906	0.125436	0.000336
Lipid	Fatty Acid Metabolism (Acyl Carnitine, Polyunsaturated)	docosahexaenoylcarnitine (C22:6)	1.32949	0.342593	0.000345
Xenobiotics	Food Component/Plant	daidzein sulfate (2)	-1.99174	0.520504	0.000407	N
Amino Acid	Glycine, Serine and Threonine Metabolism	betaine	-0.313372	0.083192	0.000488
Lipid	Diacylglycerol	linoleoyl-linolenoyl-glycerol (18:2/18:3) [1]	1.24072	0.334646	0.000583
Lipid	Phosphatidylcholine (PC)	1-palmitoyl-2-arachidonoyl-GPC (16:0/20:4n6)	-0.255575	0.0695129	0.000639
Lipid	Long Chain Polyunsaturated Fatty Acid (n3 and n6)	docosapentaenoate (n3 DPA; 22:5n3)	0.866369	0.236395	0.000662	N
Lipid	Phosphatidylcholine (PC)	1-palmitoyl-2-docosahexaenoyl-GPC (16:0/22:6)	0.552091	0.154633	0.000877
Lipid	Fatty Acid Metabolism (Acyl Carnitine, Polyunsaturated)	linolenoylcarnitine (C18:3)	0.695712	0.195996	0.000932
Xenobiotics	Drug - Antibiotic	6-aminopenicillanate	-0.13265	0.0381157	0.00114
Lipid	Long Chain Polyunsaturated Fatty Acid (n3 and n6)	heneicosapentaenoate (21:5n3)	1.7947	0.523757	0.00134
Amino Acid	Urea cycle; Arginine and Proline Metabolism	argininate	1.73895	0.508902	0.00137	F
Lipid	Lysophospholipid	1-arachidonoyl-GPE (20:4n6)	-0.40778	0.120378	0.0015
		X-18750	-2.34399	0.702585	0.00173
Xenobiotics	Chemical	ectoine	-1.06676	0.32292	0.0019
Nucleotide	Pyrimidine Metabolism, Uracil containing	uracil	0.465567	0.141652	0.002
		X-25247	-1.80125	0.548944	0.00203	N
Lipid	Phosphatidylethanolamine (PE)	1-palmitoyl-2-arachidonoyl-GPE (16:0/20:4)	-0.530079	0.163946	0.00232
Nucleotide	Pyrimidine Metabolism, Uracil containing	uridine	0.745964	0.244475	0.00385	F
Lipid	Sphingomyelins	sphingomyelin (d18:2/23:1)	0.566994	0.18664	0.004
Amino Acid	Urea cycle; Arginine and Proline Metabolism	N-methylproline	0.624599	0.205818	0.00403	N
		X-13866	1.1458	0.378654	0.00413
Lipid	Long Chain Monounsaturated Fatty Acid	erucate (22:1n9)	1.28944	0.427218	0.00422
Lipid	Phosphatidylcholine (PC)	1-palmitoleoyl-2-linolenoyl-GPC (16:1/18:3)	0.662737	0.220883	0.00443
		X-23593	-0.390375	0.131949	0.00496	N
Lipid	Fatty Acid, Dihydroxy	12,13-DiHOME	0.847039	0.287054	0.00506	N
		X-17010	-0.601412	0.204217	0.00514
Lipid	Sphingomyelins	sphingomyelin (d18:1/19:0, d19:1/18:0)	0.365932	0.125341	0.00551
Xenobiotics	Chemical	3,5-dichloro-2,6-dihydroxybenzoic acid	-1.17295	0.402778	0.00562
Lipid	Phosphatidylcholine (PC)	1-stearoyl-2-arachidonoyl-GPC (18:0/20:4)	-0.145901	0.0501724	0.00568
		X-25877	1.02085	0.351102	0.00569
Amino Acid	Lysine Metabolism	N6-methyllysine	0.560167	0.194526	0.00613	F
		X-25317	1.03749	0.367416	0.0071
Xenobiotics	Food Component/Plant	homostachydrine	1.58701	0.566164	0.0075	N
Amino Acid	Methionine, Cysteine, SAM and Taurine Metabolism	cysteine sulfinic acid	0.510602	0.183828	0.00802
Amino Acid	Methionine, Cysteine, SAM and Taurine Metabolism	cysteine s-sulfate	0.775873	0.282035	0.00859	N
Nucleotide	Purine Metabolism, (Hypo)Xanthine/Inosine containing	xanthosine	0.663665	0.243571	0.0092	F
Xenobiotics	Benzoate Metabolism	4-vinylphenol sulfate	-1.14996	0.423837	0.00948
Cofactors and Vitamins	Nicotinate and Nicotinamide Metabolism	trigonelline (N'-methylnicotinate)	0.942996	0.355541	0.0111	F
Xenobiotics	Drug - Analgesics, Anesthetics	lidocaine	-1.04875	0.398318	0.0116
Amino Acid	Histidine Metabolism	imidazole lactate	0.597057	0.227439	0.0119
Lipid	Sphingomyelins	sphingomyelin (d17:1/14:0, d16:1/15:0)	0.544734	0.208008	0.0121
Xenobiotics	Chemical	3-bromo-5-chloro-2,6-dihydroxybenzoic acid	-1.07432	0.415199	0.013
Nucleotide	Pyrimidine Metabolism, Cytidine containing	2'-deoxycytidine	-0.52533	0.203776	0.0134
Lipid	Fatty Acid Metabolism (Acyl Choline)	docosahexaenoylcholine	1.38331	0.540687	0.014
Xenobiotics	Food Component/Plant	erythritol	-0.307681	0.12106	0.0146
Lipid	Sphingomyelins	sphingomyelin (d18:2/21:0, d16:2/23:0)	0.411512	0.163644	0.0156
Xenobiotics	Food Component/Plant	S-allylcysteine	-1.43283	0.57399	0.0164
Lipid	Long Chain Polyunsaturated Fatty Acid (n3 and n6)	adrenate (22:4n6)	-0.443861	0.178886	0.017
Lipid	Phosphatidylethanolamine (PE)	1-palmitoyl-2-linoleoyl-GPE (16:0/18:2)	-0.40452	0.163316	0.0172
Xenobiotics	Chemical	5-hydroxy-2-methylpyridine sulfate	-1.50412	0.608659	0.0174
Nucleotide	Pyrimidine Metabolism, Uracil containing	3-(3-amino-3-carboxypropyl)uridine	-0.24722	0.100097	0.0175
Lipid	Phosphatidylinositol (PI)	1-palmitoyl-2-arachidonoyl-GPI (16:0/20:4)	-0.322954	0.13111	0.0178
Xenobiotics	Benzoate Metabolism	4-methylguaiacol sulfate	-1.0917	0.446145	0.0185
Amino Acid	Histidine Metabolism	1-methyl-5-imidazoleacetate	-0.630128	0.258923	0.0191
Xenobiotics	Food Component/Plant	4-vinylguaiacol sulfate	-1.68124	0.692136	0.0193
Lipid	Sphingomyelins	sphingomyelin (d18:1/20:1, d18:2/20:0)	0.262598	0.108269	0.0195
Amino Acid	Glutamate Metabolism	glutamate	-0.237427	0.0982265	0.0199	F
Lipid	Fatty Acid, Dihydroxy	9,10-DiHOME	0.589832	0.244106	0.0199
Amino Acid	Polyamine Metabolism	N-acetyl-isoputreanine	-0.30318	0.125475	0.0199	N
Xenobiotics	Bacterial/Fungal	N-methylpipecolate	0.506481	0.210092	0.0202
Amino Acid	Tryptophan Metabolism	6-bromotryptophan	-0.473301	0.196745	0.0204
Lipid	Endocannabinoid	N-palmitoleoyltaurine	-0.737199	0.309612	0.0217
Cofactors and Vitamins	Vitamin A Metabolism	carotene diol (2)	-0.457998	0.192677	0.0219	N
Xenobiotics	Food Component/Plant	ethyl beta-glucopyranoside	0.794957	0.33443	0.0219	N
Lipid	Phosphatidylcholine (PC)	1-myristoyl-2-palmitoyl-GPC (14:0/16:0)	-0.374456	0.157981	0.0222
		X-23680	0.726738	0.307401	0.0226
Lipid	Lysophospholipid	1-lignoceroyl-GPC (24:0)	0.401256	0.170236	0.0229
Xenobiotics	Benzoate Metabolism	2-hydroxyhippurate (salicylurate)	0.702968	0.299635	0.0235
Lipid	Plasmalogen	1-(1-enyl-stearoyl)-2-arachidonoyl-GPE (P-18:0/20:4)	-0.393728	0.168845	0.0243
Cofactors and Vitamins	Tocopherol Metabolism	gamma-CEHC sulfate	0.69214	0.297445	0.0246
Cofactors and Vitamins	Tocopherol Metabolism	gamma-CEHC glucuronide	0.559157	0.241052	0.0251
Nucleotide	Pyrimidine Metabolism, Uracil containing	pseudouridine	-0.183228	0.0792002	0.0254
Lipid	Phospholipid Metabolism	phosphoethanolamine	-0.367372	0.159506	0.0261
Cofactors and Vitamins	Nicotinate and Nicotinamide Metabolism	N1-Methyl-2-pyridone-5-carboxamide	-0.586803	0.255259	0.0263
Lipid	Sphingomyelins	sphingomyelin (d18:2/16:0, d18:1/16:1)	-0.176604	0.076872	0.0264
Xenobiotics	Drug - Antibiotic	amoxicillin	-0.130395	0.0572231	0.0276
		X-25388	0.94525	0.414767	0.0276
Amino Acid	Histidine Metabolism	anserine	-0.56815	0.251283	0.0288	N
Xenobiotics	Food Component/Plant	2-oxindole-3-acetate	-1.06253	0.470028	0.0288	F
Peptide	Gamma-glutamyl Amino Acid	gamma-glutamylglutamate	-0.406676	0.180456	0.0293
Xenobiotics	Food Component/Plant	N-acetyl-S-allyl-L-cysteine	-1.24007	0.550492	0.0293
		X-22162	-0.277412	0.124239	0.0307
Lipid	Phosphatidylcholine (PC)	1-palmitoyl-2-oleoyl-GPC (16:0/18:1)	-0.121684	0.0545824	0.0309
Xenobiotics	Drug - Cardiovascular	diltiazem	-0.154553	0.0695958	0.0316
Amino Acid	Alanine and Aspartate Metabolism	hydroxyasparagine	-0.244501	0.110785	0.0326
		X-18921	1.03417	0.470452	0.0332
Amino Acid	Histidine Metabolism	N-acetylcarnosine	-0.526946	0.240481	0.0338
Amino Acid	Histidine Metabolism	3-methylhistidine	-0.608321	0.278088	0.0341
Cofactors and Vitamins	Vitamin A Metabolism	retinol (Vitamin A)	-0.370998	0.169922	0.0344	N
Amino Acid	Alanine and Aspartate Metabolism	N-acetylasparagine	0.421847	0.193368	0.0345
Amino Acid	Tryptophan Metabolism	C-glycosyltryptophan	-0.286623	0.13223	0.0356
Lipid	Lysophospholipid	1-oleoyl-GPC (18:1)	0.187816	0.0867655	0.0359
Lipid	Sphingolipid Synthesis	sphinganine	-0.429949	0.198855	0.0361	N
Xenobiotics	Drug - Analgesics, Anesthetics	N-ethylglycinexylidide	-0.605622	0.28295	0.0379
Nucleotide	Pyrimidine Metabolism, Uracil containing	2'-O-methyluridine	-0.243557	0.114101	0.0384	N
Xenobiotics	Benzoate Metabolism	3-methoxycatechol sulfate (2)	-0.865692	0.406649	0.0389
Nucleotide	Purine Metabolism, Adenine containing	N6-carbamoylthreonyladenosine	-0.181004	0.0857601	0.0405	N
Amino Acid	Urea cycle; Arginine and Proline Metabolism	N-acetylproline	-0.619686	0.294224	0.0409	N
Lipid	Plasmalogen	1-(1-enyl-palmitoyl)-2-palmitoleoyl-GPC (P-16:0/16:1)	-0.396042	0.18816	0.0411
Xenobiotics	Food Component/Plant	2-isopropylmalate	0.770316	0.36664	0.0414
Nucleotide	Pyrimidine Metabolism, Uracil containing	2'-deoxyuridine	0.620877	0.29739	0.0426
Lipid	Sphingomyelins	sphingomyelin (d18:2/23:0, d18:1/23:1, d17:1/24:1)	0.334615	0.161207	0.0438
Amino Acid	Urea cycle; Arginine and Proline Metabolism	N-delta-acetylornithine	0.897042	0.435628	0.0454	F
Amino Acid	Glutathione Metabolism	cys-gly, oxidized	-0.392878	0.192192	0.0469
Xenobiotics	Chemical	S-(3-hydroxypropyl)mercapturic acid (HPMA)	-0.394281	0.192847	0.0469
Lipid	Monoacylglycerol	1-linolenoylglycerol (18:3)	0.793689	0.388446	0.047
Amino Acid	Methionine, Cysteine, SAM and Taurine Metabolism	taurine	0.302414	0.148361	0.0476
Amino Acid	Methionine, Cysteine, SAM and Taurine Metabolism	succinoyltaurine	0.395647	0.194577	0.0481
Nucleotide	Pyrimidine Metabolism, Orotate containing	orotate	-0.232158	0.114451	0.0486
Lipid	Phosphatidylserine (PS)	1-stearoyl-2-arachidonoyl-GPS (18:0/20:4)	-0.766737	0.379011	0.0492
Amino Acid	Guanidino and Acetamido Metabolism	4-guanidinobutanoate	0.562059	0.277937	0.0493	N
