# Supplementary material for: Metabolomic profiling in dogs with dilated cardiomyopathy eating non-traditional or traditional diets and in healthy controls
Source: Sci Rep. 2022 Dec 30;12:22585. doi: 10.1038/s41598-022-26322-8 (PMC9803641; doi:10.1038/s41598-022-26322-8)
Supplement: Supplementary file 6 — Supplementary Information 6. [file 41598_2022_26322_MOESM6_ESM.xlsx]

## Sheet: Supp. Table S5
Supplementary Table S5. Metabolites that changed significantly in 20 dogs with dilated cardiomyopathy between baseline (while eating a non-traditional diet) and post-intervention
(after 9 months of intervention with cardiac medications and a traditional diet).
Metabolites are ordered by P values, from lowest to highest. P < 0.0000978 indicates FDR level significance. P > 0.0000978 (9.78E-05) and <0.05 was considered nominally significant.
A blank line marks the end of the FDR section. A negative test statistic indicates a decrease in metabolite concentration between baseline and completion of the dietary intervention.
Chemical Class	Subpathway	Metabolite	Test statistic	P-value
		X-25419	-8.73679	4.42e-08
Amino Acid	Tryptophan Metabolism	tryptophan betaine	-6.3771	4.07e-06
		X-26008	-6.27283	5.06e-06
		X-12015	6.05836	7.93e-06
		X-11795	-5.76846	1.47e-05
Xenobiotics	Chemical	3-bromo-5-chloro-2,6-dihydroxybenzoic acid	5.64448	1.92e-05
		X-24623	-5.48551	2.72e-05
Xenobiotics	Chemical	3,5-dichloro-2,6-dihydroxybenzoic acid	5.36546	3.54e-05
Cofactors and Vitamins	Vitamin A Metabolism	retinol (Vitamin A)	5.05529	7.03e-05
Xenobiotics	Food Component/Plant	methyl glucopyranoside (alpha + beta)	-4.9906	8.12e-05
Xenobiotics	Food Component/Plant	2-oxindole-3-acetate	4.97589	8.39e-05
Amino Acid	Tryptophan Metabolism	7-hydroxyindole sulfate	4.90198	9.9e-05
Amino Acid	Glutamate Metabolism	N-acetylglutamine	4.86892	0.000107
Cofactors and Vitamins	Tocopherol Metabolism	gamma-tocopherol/beta-tocopherol	-4.7596	0.000136
		X-12117	4.72069	0.000149
Cofactors and Vitamins	Nicotinate and Nicotinamide Metabolism	trigonelline (N'-methylnicotinate)	-4.64468	0.000177
Lipid	Fatty Acid, Dicarboxylate	eicosanedioate (C20-DC)	-4.58822	0.000201
Amino Acid	Urea cycle; Arginine and Proline Metabolism	N-delta-acetylornithine	-4.51088	0.000239
Amino Acid	Urea cycle; Arginine and Proline Metabolism	homoarginine	-4.36379	0.000334
Cofactors and Vitamins	Nicotinate and Nicotinamide Metabolism	N1-Methyl-2-pyridone-5-carboxamide	4.35864	0.000338
Lipid	Fatty Acid, Monohydroxy	2-hydroxymyristate	-4.3522	0.000343
Cofactors and Vitamins	Tocopherol Metabolism	alpha-CEHC glucuronide	4.32755	0.000363
Amino Acid	Alanine and Aspartate Metabolism	N,N-dimethylalanine	4.24832	0.000435
Lipid	Endocannabinoid	N-linolenoyltaurine	-4.20996	0.000474
		X-23536	4.20572	0.000479
Carbohydrate	Fructose, Mannose and Galactose Metabolism	fructose	-4.09157	0.000622
Amino Acid	Histidine Metabolism	N-acetylhistidine	4.07991	0.000638
Lipid	Lysophospholipid	1-linolenoyl-GPC (18:3)	-4.03512	0.000707
Nucleotide	Purine Metabolism, (Hypo)Xanthine/Inosine containing	inosine	3.99571	0.000774
Xenobiotics	Food Component/Plant	homostachydrine	-3.97608	0.000809
Lipid	Hexosylceramides (HCER)	glycosyl-N-stearoyl-sphingosine (d18:1/18:0)	3.9414	0.000876
Lipid	Long Chain Polyunsaturated Fatty Acid (n3 and n6)	linolenate [alpha or gamma; (18:3n3 or 6)]	-3.89673	0.00097
Amino Acid	Histidine Metabolism	1-methyl-5-imidazoleacetate	3.89477	0.000974
Lipid	Phosphatidylcholine (PC)	1-palmitoleoyl-2-linolenoyl-GPC (16:1/18:3)	-3.83061	0.00113
Lipid	Long Chain Polyunsaturated Fatty Acid (n3 and n6)	docosatrienoate (22:3n6)	-3.80934	0.00118
Xenobiotics	Food Component/Plant	maltol sulfate	-3.76343	0.00132
Cofactors and Vitamins	Tocopherol Metabolism	alpha-CEHC sulfate	3.75744	0.00133
Cofactors and Vitamins	Hemoglobin and Porphyrin Metabolism	heme	3.72877	0.00142
Cofactors and Vitamins	Tocopherol Metabolism	delta-CEHC sulfate	-3.72289	0.00144
Cofactors and Vitamins	Nicotinate and Nicotinamide Metabolism	1-methylnicotinamide	3.68825	0.00156
Amino Acid	Tryptophan Metabolism	indoleacetylglutamine	3.68831	0.00156
		X-25217	3.68898	0.00156
Amino Acid	Tryptophan Metabolism	indoleacetylglycine	3.67877	0.0016
Lipid	Hexosylceramides (HCER)	glycosyl-N-palmitoyl-sphingosine (d18:1/16:0)	3.6178	0.00183
Amino Acid	Tryptophan Metabolism	5-hydroxyindole sulfate	3.60614	0.00188
Xenobiotics	Food Component/Plant	dihydrocaffeate sulfate (2)	3.60355	0.00189
Amino Acid	Urea cycle; Arginine and Proline Metabolism	N2,N5-diacetylornithine	-3.56775	0.00205
Lipid	Fatty Acid, Dicarboxylate	maleate	3.52273	0.00227
Amino Acid	Tyrosine Metabolism	3-methoxytyrosine	-3.52158	0.00228
Lipid	Lactosylceramides (LCER)	lactosyl-N-palmitoyl-sphingosine (d18:1/16:0)	3.52144	0.00228
Lipid	Lysophospholipid	1-palmitoyl-GPE (16:0)	3.50239	0.00238
Lipid	Lysophospholipid	1-palmitoyl-GPG (16:0)	3.48764	0.00246
		X-11381	-3.48562	0.00247
		X-11632	3.45473	0.00265
Lipid	Hexosylceramides (HCER)	glycosyl ceramide (d18:2/24:1, d18:1/24:2)	3.45163	0.00267
Cofactors and Vitamins	Pantothenate and CoA Metabolism	pantothenate	3.43888	0.00275
Cofactors and Vitamins	Vitamin B6 Metabolism	pyridoxate	3.43483	0.00278
Xenobiotics	Food Component/Plant	histidine betaine (hercynine)	-3.43372	0.00278
Xenobiotics	Benzoate Metabolism	3-methoxycatechol sulfate (2)	3.39691	0.00303
Amino Acid	Urea cycle; Arginine and Proline Metabolism	argininate	-3.3916	0.00306
Lipid	Hexosylceramides (HCER)	glycosyl-N-(2-hydroxynervonoyl)-sphingosine (d18:1/24:1(2OH))	3.38982	0.00307
Amino Acid	Lysine Metabolism	N2-acetyllysine	3.37266	0.0032
Lipid	Sterol	cholesterol sulfate	3.35201	0.00335
Lipid	Fatty Acid Metabolism (Acyl Carnitine, Polyunsaturated)	linolenoylcarnitine (C18:3)	-3.33538	0.00348
Amino Acid	Glutathione Metabolism	ophthalmate	-3.30943	0.00369
Lipid	Phosphatidylcholine (PC)	1-palmitoyl-2-docosahexaenoyl-GPC (16:0/22:6)	3.29733	0.00379
Lipid	Fatty Acid, Dicarboxylate	tridecenedioate (C13:1-DC)	3.28643	0.00388
Amino Acid	Tyrosine Metabolism	phenol glucuronide	3.28131	0.00393
Xenobiotics	Food Component/Plant	ethyl alpha-glucopyranoside	3.22085	0.0045
		X-11478	-3.19962	0.00472
Lipid	Sphingomyelins	hydroxypalmitoyl sphingomyelin (d18:1/16:0(OH))	3.19252	0.00479
		X-24736	-3.19132	0.00481
Amino Acid	Leucine, Isoleucine and Valine Metabolism	N-acetylleucine	3.1866	0.00486
		X-25316	3.18364	0.00489
		X-23639	-3.18062	0.00492
Amino Acid	Lysine Metabolism	N6-methyllysine	-3.17885	0.00494
Lipid	Phosphatidylcholine (PC)	1-linoleoyl-2-linolenoyl-GPC (18:2/18:3)	-3.17467	0.00499
Nucleotide	Purine Metabolism, (Hypo)Xanthine/Inosine containing	1-methylhypoxanthine	3.16274	0.00512
Amino Acid	Tyrosine Metabolism	phenol sulfate	3.15889	0.00517
Lipid	Ceramides	ceramide (d16:1/24:1, d18:1/22:1)	3.15881	0.00517
		X-24345	-3.11381	0.00572
Xenobiotics	Chemical	perfluorooctanoate (PFOA)	3.11386	0.00572
Amino Acid	Tyrosine Metabolism	4-methoxyphenol sulfate	3.11297	0.00573
Amino Acid	Tryptophan Metabolism	indolepropionate	3.10377	0.00585
Xenobiotics	Bacterial/Fungal	N-methylpipecolate	-3.09287	0.00599
Lipid	Diacylglycerol	diacylglycerol (14:0/18:1, 16:0/16:1) [2]	3.09002	0.00603
Amino Acid	Methionine, Cysteine, SAM and Taurine Metabolism	N-acetyltaurine	3.07407	0.00625
		X-21796	3.07114	0.00629
Cofactors and Vitamins	Vitamin B6 Metabolism	pyridoxal	3.06702	0.00634
Peptide	Gamma-glutamyl Amino Acid	gamma-glutamylvaline	3.06649	0.00635
Amino Acid	Phenylalanine Metabolism	N-acetylphenylalanine	3.03838	0.00676
Cofactors and Vitamins	Thiamine Metabolism	thiamin (Vitamin B1)	3.03678	0.00679
Lipid	Lysophospholipid	1-palmitoyl-GPC (16:0)	3.0353	0.00681
Lipid	Fatty Acid Metabolism (Acyl Glycine)	N-palmitoylglycine	3.03545	0.00681
Amino Acid	Tryptophan Metabolism	indoleacetate	3.02502	0.00696
		X-11979	3.01353	0.00714
Amino Acid	Creatine Metabolism	creatine	-3.00389	0.0073
		X-25220	2.99871	0.00738
Nucleotide	Pyrimidine Metabolism, Orotate containing	orotidine	2.95988	0.00804
Lipid	Phospholipid Metabolism	trimethylamine N-oxide	2.93683	0.00846
Amino Acid	Leucine, Isoleucine and Valine Metabolism	N-acetylvaline	2.92449	0.0087
Amino Acid	Lysine Metabolism	N,N,N-trimethyl-5-aminovalerate	-2.91498	0.00888
Lipid	Sphingomyelins	stearoyl sphingomyelin (d18:1/18:0)	2.9124	0.00893
Lipid	Plasmalogen	1-(1-enyl-palmitoyl)-2-oleoyl-GPE (P-16:0/18:1)	-2.90976	0.00898
Xenobiotics	Chemical	6-hydroxyindole sulfate	2.9037	0.0091
Amino Acid	Tryptophan Metabolism	N-acetyltryptophan	2.90017	0.00918
Xenobiotics	Food Component/Plant	eugenol sulfate	-2.89786	0.00922
Lipid	Lysophospholipid	1-stearoyl-GPG (18:0)	2.88965	0.00939
		X-18921	-2.88735	0.00944
Lipid	Lysophospholipid	2-palmitoyl-GPC (16:0)	2.88643	0.00946
		X-23678	-2.86468	0.00992
Energy	TCA Cycle	citrate	2.83495	0.0106
		X-25247	2.82393	0.0108
Lipid	Fatty Acid Metabolism (Acyl Glycine)	trans-3,4-methyleneheptanoylglycine	-2.81968	0.0109
Xenobiotics	Food Component/Plant	2-aminophenol sulfate	2.81337	0.0111
Amino Acid	Glycine, Serine and Threonine Metabolism	glycine	2.80778	0.0112
		X-12740	2.80964	0.0112
Carbohydrate	Glycolysis, Gluconeogenesis, and Pyruvate Metabolism	3-phosphoglycerate	2.7953	0.0115
Lipid	Fatty Acid Metabolism (Acyl Glycine)	cis-3,4-methyleneheptanoylglycine	-2.79191	0.0116
Amino Acid	Methionine, Cysteine, SAM and Taurine Metabolism	N-formylmethionine	2.78741	0.0117
		X-14939	-2.78763	0.0117
Cofactors and Vitamins	Ascorbate and Aldarate Metabolism	ascorbic acid 2-sulfate	2.78664	0.0118
Cofactors and Vitamins	Tocopherol Metabolism	alpha-tocopherol	2.75489	0.0126
Lipid	Fatty Acid, Dicarboxylate	3-carboxy-4-methyl-5-propyl-2-furanpropanoate (CMPF)	2.7448	0.0129
Carbohydrate	Pentose Metabolism	arabitol/xylitol	2.73801	0.0131
		X-21258	-2.73321	0.0132
Amino Acid	Leucine, Isoleucine and Valine Metabolism	alpha-hydroxyisocaproate	-2.72926	0.0133
Amino Acid	Histidine Metabolism	N-acetyl-3-methylhistidine	2.72969	0.0133
		X-13846	-2.72609	0.0134
Xenobiotics	Chemical	S-(3-hydroxypropyl)mercapturic acid (HPMA)	2.72305	0.0135
Peptide	Acetylated Peptides	phenylacetylaspartate	-2.70998	0.0139
Xenobiotics	Benzoate Metabolism	4-ethylcatechol sulfate	2.69914	0.0142
Nucleotide	Pyrimidine Metabolism, Cytidine containing	5-hydroxymethylcytidine	2.69553	0.0143
		X-22162	2.68907	0.0145
Lipid	Phosphatidylcholine (PC)	1,2-dipalmitoyl-GPC (16:0/16:0)	2.66994	0.0151
Xenobiotics	Food Component/Plant	indolin-2-one	2.66348	0.0154
Carbohydrate	Fructose, Mannose and Galactose Metabolism	mannose	-2.6626	0.0154
Amino Acid	Guanidino and Acetamido Metabolism	4-guanidinobutanoate	-2.65734	0.0156
Xenobiotics	Benzoate Metabolism	4-vinylcatechol sulfate	2.6529	0.0157
Lipid	Diacylglycerol	myristoyl-linoleoyl-glycerol (14:0/18:2) [2]	2.65051	0.0158
		X-24742	-2.64559	0.016
Lipid	Fatty Acid Metabolism (Acyl Choline)	stearoylcholine	-2.64283	0.016
Amino Acid	Tyrosine Metabolism	N-acetyltyrosine	2.64086	0.0161
Amino Acid	Tryptophan Metabolism	3-indoxyl sulfate	2.63956	0.0162
Nucleotide	Pyrimidine Metabolism, Uracil containing	pseudouridine	2.63713	0.0162
Carbohydrate	Glycolysis, Gluconeogenesis, and Pyruvate Metabolism	2,3-diphosphoglycerate	2.63285	0.0164
Amino Acid	Leucine, Isoleucine and Valine Metabolism	alpha-hydroxyisovalerate	-2.63179	0.0164
		X-25985	2.63376	0.0164
Carbohydrate	Aminosugar Metabolism	glucuronate	2.62499	0.0167
Peptide	Dipeptide	leucylglycine	2.58371	0.0182
Cofactors and Vitamins	Pantothenate and CoA Metabolism	pantoate	2.57653	0.0185
		X-15674	-2.5729	0.0186
Xenobiotics	Benzoate Metabolism	methyl-4-hydroxybenzoate sulfate	-2.57429	0.0186
Amino Acid	Urea cycle; Arginine and Proline Metabolism	N-acetylproline	2.56532	0.0189
Lipid	Lactosylceramides (LCER)	lactosyl-N-nervonoyl-sphingosine (d18:1/24:1)	2.56663	0.0189
		X-18750	2.56417	0.019
Amino Acid	Leucine, Isoleucine and Valine Metabolism	N-acetylisoleucine	2.55867	0.0192
Xenobiotics	Drug - Topical Agents	hydroquinone sulfate	2.54418	0.0198
Nucleotide	Purine Metabolism, (Hypo)Xanthine/Inosine containing	xanthosine	-2.54016	0.02
Lipid	Hexosylceramides (HCER)	glycosyl ceramide (d18:1/20:0, d16:1/22:0)	2.53774	0.0201
Lipid	Diacylglycerol	linoleoyl-linolenoyl-glycerol (18:2/18:3) [1]	-2.53279	0.0203
Xenobiotics	Benzoate Metabolism	2-methoxyhydroquinone sulfate (2)	2.53306	0.0203
Amino Acid	Lysine Metabolism	cadaverine	2.53011	0.0204
Lipid	Inositol Metabolism	myo-inositol	-2.51338	0.0211
Lipid	Fatty Acid Metabolism (Acyl Choline)	oleoylcholine	-2.51473	0.0211
		X-25343	-2.51483	0.0211
		X-21310	2.49797	0.0218
Nucleotide	Purine Metabolism, Guanine containing	7-methylguanine	2.48843	0.0223
Amino Acid	Alanine and Aspartate Metabolism	N-methylalanine	2.48538	0.0224
Xenobiotics	Food Component/Plant	ethyl beta-glucopyranoside	-2.48279	0.0225
Lipid	Sphingomyelins	sphingomyelin (d18:2/24:2)	2.46149	0.0236
Peptide	Acetylated Peptides	phenylacetylglutamine	2.43484	0.0249
Amino Acid	Methionine, Cysteine, SAM and Taurine Metabolism	N-acetylmethionine	2.42757	0.0253
Lipid	Fatty Acid Metabolism (Acyl Carnitine, Medium Chain)	cis-3,4-methyleneheptanoylcarnitine	-2.42266	0.0256
Xenobiotics	Chemical	perfluorooctanesulfonate (PFOS)	2.4159	0.0259
Amino Acid	Tryptophan Metabolism	kynurenate	2.40374	0.0266
Lipid	Phosphatidylcholine (PC)	1-stearoyl-2-docosahexaenoyl-GPC (18:0/22:6)	2.40281	0.0266
Cofactors and Vitamins	Nicotinate and Nicotinamide Metabolism	adenosine 5'-diphosphoribose (ADP-ribose)	2.39386	0.0271
Amino Acid	Lysine Metabolism	glutarylcarnitine (C5-DC)	2.3851	0.0276
Lipid	Ceramides	ceramide (d18:2/24:1, d18:1/24:2)	2.38439	0.0277
Energy	TCA Cycle	alpha-ketoglutarate	-2.37709	0.0281
Amino Acid	Leucine, Isoleucine and Valine Metabolism	5-methylnorleucine	2.36474	0.0288
		X-12462	2.36339	0.0289
Cofactors and Vitamins	Nicotinate and Nicotinamide Metabolism	nicotinamide	2.35845	0.0292
		X-21286	2.35227	0.0296
Lipid	Lysophospholipid	1-oleoyl-GPI (18:1)	-2.34345	0.0301
		X-16580	-2.33928	0.0304
Cofactors and Vitamins	Ascorbate and Aldarate Metabolism	ascorbic acid 3-sulfate	2.33291	0.0308
Xenobiotics	Food Component/Plant	phytanate	-2.32628	0.0312
Cofactors and Vitamins	Hemoglobin and Porphyrin Metabolism	bilirubin (E,Z or Z,E)	-2.32118	0.0316
Lipid	Fatty Acid Metabolism (Acyl Choline)	arachidonoylcholine	-2.31739	0.0318
Amino Acid	Tryptophan Metabolism	N-acetylkynurenine (2)	2.29856	0.033
Lipid	Fatty Acid Metabolism (Acyl Carnitine, Long Chain Saturated)	behenoylcarnitine (C22)	-2.29588	0.0332
Xenobiotics	Food Component/Plant	erythritol	2.29508	0.0333
Lipid	Fatty Acid, Monohydroxy	2-hydroxylaurate	-2.294	0.0334
Xenobiotics	Benzoate Metabolism	4-ethylphenylsulfate	2.2795	0.0344
Peptide	Gamma-glutamyl Amino Acid	gamma-glutamylglycine	2.26003	0.0358
Amino Acid	Histidine Metabolism	3-methylhistidine	2.25148	0.0364
Amino Acid	Urea cycle; Arginine and Proline Metabolism	2-oxoarginine	-2.24281	0.037
Lipid	Long Chain Saturated Fatty Acid	arachidate (20:0)	-2.23349	0.0377
Amino Acid	Methionine, Cysteine, SAM and Taurine Metabolism	2-hydroxy-4-(methylthio)butanoic acid	-2.234	0.0377
Cofactors and Vitamins	Vitamin A Metabolism	retinal	2.22876	0.0381
Cofactors and Vitamins	Tocopherol Metabolism	alpha-tocopherol acetate	2.21894	0.0389
Amino Acid	Glycine, Serine and Threonine Metabolism	serine	-2.216	0.0391
Amino Acid	Histidine Metabolism	imidazole lactate	-2.19784	0.0406
		X-25271	2.19723	0.0406
Nucleotide	Purine Metabolism, (Hypo)Xanthine/Inosine containing	hypoxanthine	2.1911	0.0411
Lipid	Fatty Acid Metabolism (Acyl Choline)	palmitoylcholine	-2.19171	0.0411
Nucleotide	Pyrimidine Metabolism, Cytidine containing	2'-deoxycytidine	2.1886	0.0413
Lipid	Ceramide PEs	palmitoyl-sphingosine-phosphoethanolamine (d18:1/16:0)	-2.18833	0.0413
Lipid	Phosphatidylcholine (PC)	1-palmitoyl-2-stearoyl-GPC (16:0/18:0)	2.18359	0.0417
Amino Acid	Leucine, Isoleucine and Valine Metabolism	3-methyl-2-oxobutyrate	-2.17669	0.0423
		X-15461	-2.17643	0.0423
Lipid	Lysoplasmalogen	1-(1-enyl-palmitoyl)-GPC (P-16:0)	2.17722	0.0423
Amino Acid	Histidine Metabolism	imidazole propionate	2.17302	0.0426
		X-25317	2.17084	0.0428
Lipid	Fatty Acid, Amino	2-aminoheptanoate	-2.16922	0.043
Amino Acid	Tryptophan Metabolism	serotonin	-2.16177	0.0436
Amino Acid	Lysine Metabolism	N6-acetyllysine	2.15521	0.0442
Lipid	Endocannabinoid	N-palmitoylserine	2.14579	0.045
Peptide	Dipeptide	prolylglycine	2.13454	0.046
Xenobiotics	Benzoate Metabolism	p-cresol sulfate	2.12596	0.0468
		X-17335	-2.11698	0.0477
Amino Acid	Glycine, Serine and Threonine Metabolism	sarcosine	2.11389	0.048
Cofactors and Vitamins	Riboflavin Metabolism	riboflavin (Vitamin B2)	2.10891	0.0485
Xenobiotics	Food Component/Plant	2,3-dihydroxyisovalerate	2.10879	0.0485
		X-14056	-2.10873	0.0485
Lipid	Plasmalogen	1-(1-enyl-stearoyl)-2-oleoyl-GPE (P-18:0/18:1)	-2.1064	0.0487
Xenobiotics	Chemical	perfluorohexanesulfonate (PFHxS)	2.09982	0.0493
