# Supplementary material for: Metabolomic profiling in dogs with dilated cardiomyopathy eating non-traditional or traditional diets and in healthy controls
Source: Sci Rep. 2022 Dec 30;12:22585. doi: 10.1038/s41598-022-26322-8 (PMC9803641; doi:10.1038/s41598-022-26322-8)
Supplement: Supplementary file 7 — Supplementary Information 7. [file 41598_2022_26322_MOESM7_ESM.xlsx]

## Sheet: Supp. Table S6
Supplementary Table S6. Metabolites that were significantly correlated with high-sensitivity cardiac troponin I as measured in all dogs (DCM, controls, traditional or non-traditional diet)
Metabolites are ordered by P values, from lowest to highest. P < 0.0000978 indicates FDR level significance. P > 0.0000978 (9.78E-05) and <0.05 was considered nominally significant.
A blank line marks the end of the FDR section. A positive correlation coefficent indicates a direct relationship between troponin and metabolite concentration.
			Correlation
Chemical Class	Subpathway	Metabolite	Coefficient	P-value
Peptide	Modified Peptides	N,N-dimethyl-pro-pro	0.59444	1.02e-08
Amino Acid	Urea cycle; Arginine and Proline Metabolism	N,N,N-trimethyl-alanylproline betaine (TMAP)	0.56962	6.2e-08
Lipid	Fatty Acid Metabolism (Acyl Carnitine, Short Chain)	acetylcarnitine (C2)	0.5561	1.54e-07
Lipid	Fatty Acid Metabolism (Acyl Carnitine, Polyunsaturated)	dihomo-linoleoylcarnitine (C20:2)	0.556	1.55e-07
Lipid	Ketone Bodies	3-hydroxybutyrate (BHBA)	0.54963	2.35e-07
Lipid	Fatty Acid Metabolism (Acyl Carnitine, Hydroxy)	3-hydroxyoleoylcarnitine	0.54567	3.02e-07
Lipid	Fatty Acid Metabolism (Acyl Carnitine, Dicarboxylate)	adipoylcarnitine (C6-DC)	0.543	3.58e-07
Lipid	Fatty Acid Metabolism (Acyl Carnitine, Monounsaturated)	oleoylcarnitine (C18:1)	0.53464	5.99e-07
Lipid	Fatty Acid Metabolism (Acyl Carnitine, Long Chain Saturated)	arachidoylcarnitine (C20)	0.53401	6.22e-07
		X-16580	0.52996	7.93e-07
Lipid	Fatty Acid Metabolism (Acyl Carnitine, Medium Chain)	hexanoylcarnitine (C6)	0.5288	8.5e-07
Amino Acid	Histidine Metabolism	imidazole propionate	-0.51612	1.77e-06
		X-11381	0.51485	1.91e-06
Lipid	Fatty Acid, Monohydroxy	3-hydroxysebacate	0.50954	2.56e-06
Carbohydrate	Aminosugar Metabolism	erythronate	0.50471	3.34e-06
Lipid	Fatty Acid Metabolism (Acyl Carnitine, Dicarboxylate)	octadecenedioylcarnitine (C18:1-DC)	0.50359	3.55e-06
		X-12101	0.50354	3.56e-06
Lipid	Fatty Acid Metabolism (Acyl Carnitine, Medium Chain)	octanoylcarnitine (C8)	0.5018	3.91e-06
		X-25422	0.48796	8.1e-06
Lipid	Fatty Acid Metabolism (Acyl Carnitine, Monounsaturated)	palmitoleoylcarnitine (C16:1)	0.484	9.91e-06
Lipid	Fatty Acid Metabolism (Acyl Carnitine, Polyunsaturated)	linoleoylcarnitine (C18:2)	0.48368	1.01e-05
Lipid	Fatty Acid Metabolism (Acyl Carnitine, Monounsaturated)	eicosenoylcarnitine (C20:1)	0.48099	1.15e-05
Lipid	Fatty Acid Metabolism (Acyl Carnitine, Long Chain Saturated)	behenoylcarnitine (C22)	0.4716	1.83e-05
Lipid	Fatty Acid Metabolism (Acyl Carnitine, Long Chain Saturated)	lignoceroylcarnitine (C24)	0.47086	1.9e-05
Cofactors and Vitamins	Ascorbate and Aldarate Metabolism	ascorbic acid 2-sulfate	0.46852	2.12e-05
Lipid	Fatty Acid Metabolism (Acyl Carnitine, Hydroxy)	3-hydroxyhexanoylcarnitine (1)	0.46793	2.18e-05
Amino Acid	Tryptophan Metabolism	N-acetylkynurenine (2)	-0.459	3.32e-05
		X-12015	-0.45502	3.99e-05
Lipid	Plasmalogen	1-(1-enyl-palmitoyl)-2-palmitoyl-GPC (P-16:0/16:0)	-0.45237	4.5e-05
		X-24337	0.44812	5.45e-05
Amino Acid	Glutamate Metabolism	alpha-ketoglutaramate	0.44678	5.78e-05
Lipid	Fatty Acid Metabolism (Acyl Carnitine, Polyunsaturated)	dihomo-linolenoylcarnitine (C20:3n3 or 6)	0.44494	6.27e-05
Lipid	Fatty Acid Metabolism (Acyl Carnitine, Long Chain Saturated)	stearoylcarnitine (C18)	0.44456	6.38e-05
Lipid	Fatty Acid, Dicarboxylate	sebacate (C10-DC)	0.44402	6.53e-05
Lipid	Fatty Acid Metabolism (Acyl Carnitine, Monounsaturated)	nervonoylcarnitine (C24:1)	0.44087	7.49e-05
Lipid	Fatty Acid Metabolism (Acyl Carnitine, Monounsaturated)	5-dodecenoylcarnitine (C12:1)	0.44051	7.61e-05
		X-23678	0.43776	8.58e-05
Lipid	Fatty Acid, Monohydroxy	2-hydroxybehenate	0.4371	8.82e-05
Amino Acid	Glutathione Metabolism	cys-gly, oxidized	0.43667	8.99e-05
Lipid	Endocannabinoid	N-oleoyltaurine	0.43587	9.3e-05
Amino Acid	Creatine Metabolism	guanidinoacetate	-0.43586	9.3e-05
Lipid	Fatty Acid Metabolism (Acyl Carnitine, Hydroxy)	(S)-3-hydroxybutyrylcarnitine	0.43506	9.63e-05
Lipid	Fatty Acid, Dicarboxylate	3-hydroxydodecanedioate	0.43493	9.68e-05
Xenobiotics	Drug - Antibiotic	amoxicillin	0.43467	9.78e-05
Lipid	Fatty Acid, Monohydroxy	3-hydroxyoleate	0.42958	0.000121
Lipid	Fatty Acid Metabolism (Acyl Carnitine, Medium Chain)	decanoylcarnitine (C10)	0.42687	0.000136
Lipid	Plasmalogen	1-(1-enyl-palmitoyl)-2-oleoyl-GPC (P-16:0/18:1)	-0.42114	0.000172
Lipid	Fatty Acid Metabolism (Acyl Carnitine, Monounsaturated)	cis-4-decenoylcarnitine (C10:1)	0.41937	0.000185
Amino Acid	Tryptophan Metabolism	C-glycosyltryptophan	0.41897	0.000188
Cofactors and Vitamins	Ascorbate and Aldarate Metabolism	2-O-methylascorbic acid	0.41879	0.000189
Amino Acid	Leucine, Isoleucine and Valine Metabolism	ethylmalonate	0.41807	0.000194
Amino Acid	Histidine Metabolism	1-methylhistidine	0.41507	0.000219
Lipid	Fatty Acid Metabolism (Acyl Carnitine, Polyunsaturated)	arachidonoylcarnitine (C20:4)	0.41452	0.000224
Amino Acid	Tryptophan Metabolism	indolepropionate	-0.41254	0.000242
Amino Acid	Creatine Metabolism	creatine	0.40952	0.000273
Lipid	Fatty Acid, Dihydroxy	3,4-dihydroxybutyrate	0.40924	0.000276
		X-21353	0.40362	0.000343
Lipid	Fatty Acid Metabolism (Acyl Carnitine, Dicarboxylate)	octadecanedioylcarnitine (C18-DC)	0.40309	0.00035
Amino Acid	Urea cycle; Arginine and Proline Metabolism	trans-4-hydroxyproline	-0.40278	0.000354
		X-23641	0.40085	0.000381
Lipid	Fatty Acid Metabolism (also BCAA Metabolism)	butyrylcarnitine (C4)	0.39846	0.000417
Nucleotide	Pyrimidine Metabolism, Thymine containing	3-aminoisobutyrate	0.39835	0.000419
Xenobiotics	Food Component/Plant	mannonate	0.39522	0.000471
Amino Acid	Glutamate Metabolism	2-pyrrolidinone	0.3951	0.000473
Lipid	Fatty Acid Metabolism (Acyl Carnitine, Monounsaturated)	myristoleoylcarnitine (C14:1)	0.39485	0.000477
Amino Acid	Histidine Metabolism	formiminoglutamate	0.39224	0.000525
Lipid	Fatty Acid, Monohydroxy	2-hydroxyheptanoate	-0.39192	0.000532
Lipid	Lysoplasmalogen	1-(1-enyl-palmitoyl)-GPC (P-16:0)	-0.3911	0.000548
		X-24942	0.39103	0.000549
Lipid	Monoacylglycerol	1-myristoleoylglycerol (14:1)	0.38892	0.000593
Lipid	Fatty Acid, Dihydroxy	12,13-DiHOME	-0.38878	0.000596
Lipid	Fatty Acid, Dicarboxylate	suberate (C8-DC)	0.38839	0.000605
		X-15461	0.38804	0.000613
Nucleotide	Pyrimidine Metabolism, Uracil containing	pseudouridine	0.38672	0.000642
Lipid	Fatty Acid Metabolism (Acyl Carnitine, Hydroxy)	3-hydroxypalmitoylcarnitine	0.38555	0.00067
Amino Acid	Glutamate Metabolism	glutamate	0.38508	0.000682
Amino Acid	Glutathione Metabolism	cysteinylglycine disulfide	0.38491	0.000686
Amino Acid	Alanine and Aspartate Metabolism	hydroxyasparagine	0.38304	0.000733
Amino Acid	Leucine, Isoleucine and Valine Metabolism	3-hydroxy-2-ethylpropionate	0.38253	0.000746
Lipid	Fatty Acid, Dihydroxy	9,10-DiHOME sulfate	-0.38237	0.000751
		X-18899	-0.38048	0.000803
Nucleotide	Purine Metabolism, Guanine containing	N2,N2-dimethylguanosine	0.38007	0.000814
Nucleotide	Purine Metabolism, Adenine containing	N6-carbamoylthreonyladenosine	0.37752	0.000891
Xenobiotics	Food Component/Plant	erythritol	0.37471	0.000982
Nucleotide	Pyrimidine Metabolism, Uracil containing	5,6-dihydrouridine	0.37435	0.000995
		X-25948	0.37408	0.001
Nucleotide	Purine Metabolism, Adenine containing	N6-succinyladenosine	0.37399	0.00101
Lipid	Carnitine Metabolism	carnitine	0.37363	0.00102
Lipid	Fatty Acid, Dicarboxylate	octadecenedioate (C18:1-DC)	0.37251	0.00106
Xenobiotics	Chemical	1,2,3-benzenetriol sulfate (2)	-0.37161	0.00109
Lipid	Medium Chain Fatty Acid	cis-4-decenoate (10:1n6)	0.37103	0.00112
Lipid	Fatty Acid Metabolism (Acyl Carnitine, Polyunsaturated)	adrenoylcarnitine (C22:4)	0.36566	0.00134
Lipid	Fatty Acid Metabolism (Acyl Carnitine, Medium Chain)	cis-3,4-methyleneheptanoylcarnitine	0.36368	0.00143
Xenobiotics	Benzoate Metabolism	4-ethylphenylsulfate	-0.36301	0.00146
Lipid	Fatty Acid Metabolism (Acyl Carnitine, Monounsaturated)	butenoylcarnitine (C4:1)	0.36134	0.00154
Lipid	Phosphatidylcholine (PC)	1-myristoyl-2-arachidonoyl-GPC (14:0/20:4)	-0.36085	0.00157
Nucleotide	Pyrimidine Metabolism, Uracil containing	3-ureidopropionate	0.3604	0.00159
Xenobiotics	Drug - Antibiotic	doxycycline	0.35894	0.00167
Lipid	Fatty Acid, Dicarboxylate	branched chain 14:0 dicarboxylic acid	0.3587	0.00169
Lipid	Fatty Acid Metabolism (Acyl Carnitine, Monounsaturated)	erucoylcarnitine (C22:1)	0.35832	0.00171
Lipid	Fatty Acid, Dicarboxylate	3-hydroxyadipate	0.3581	0.00172
		X-17335	0.35687	0.00179
		X-12100	0.35519	0.00189
Lipid	Fatty Acid Metabolism (Acyl Carnitine, Hydroxy)	3-hydroxyoctanoylcarnitine (1)	0.35335	0.002
		X-26107	0.35301	0.00203
Xenobiotics	Chemical	sulfate	0.35257	0.00206
Nucleotide	Pyrimidine Metabolism, Uracil containing	3-(3-amino-3-carboxypropyl)uridine	0.35206	0.00209
Nucleotide	Purine Metabolism, (Hypo)Xanthine/Inosine containing	allantoin	0.35081	0.00217
Lipid	Fatty Acid Metabolism (Acyl Carnitine, Hydroxy)	3-hydroxydecanoylcarnitine	0.35092	0.00217
		X-23654	0.34968	0.00225
Lipid	Fatty Acid Metabolism (Acyl Carnitine, Hydroxy)	3-hydroxyoctanoylcarnitine (2)	0.34854	0.00234
Lipid	Sphingomyelins	sphingomyelin (d18:2/23:1)	-0.34738	0.00243
Amino Acid	Lysine Metabolism	N,N,N-trimethyl-5-aminovalerate	0.34731	0.00243
Amino Acid	Glutathione Metabolism	2-hydroxybutyrate/2-hydroxyisobutyrate	0.34545	0.00258
Lipid	Sphingomyelins	sphingomyelin (d18:2/23:0, d18:1/23:1, d17:1/24:1)	-0.34482	0.00263
Cofactors and Vitamins	Nicotinate and Nicotinamide Metabolism	quinolinate	0.34425	0.00267
Peptide	Gamma-glutamyl Amino Acid	gamma-glutamylglutamate	0.34401	0.00269
Nucleotide	Purine Metabolism, (Hypo)Xanthine/Inosine containing	1-methylhypoxanthine	0.34358	0.00273
Lipid	Fatty Acid, Dihydroxy	2S,3R-dihydroxybutyrate	0.34282	0.0028
Energy	TCA Cycle	succinate	0.34067	0.00299
		X-26035	0.34	0.00305
Lipid	Sphingomyelins	sphingomyelin (d18:2/21:0, d16:2/23:0)	-0.33988	0.00306
Xenobiotics	Chemical	perfluorooctanesulfonate (PFOS)	-0.33932	0.00312
Xenobiotics	Food Component/Plant	dihydroferulic acid sulfate	-0.33823	0.00322
Lipid	Endocannabinoid	N-oleoylserine	0.33784	0.00326
Carbohydrate	Aminosugar Metabolism	N-acetylglucosaminylasparagine	0.33685	0.00336
Lipid	Fatty Acid, Dihydroxy	2R,3R-dihydroxybutyrate	0.33585	0.00346
		X-12798	0.33579	0.00347
Amino Acid	Urea cycle; Arginine and Proline Metabolism	pro-hydroxy-pro	0.33568	0.00348
Lipid	Sterol	cholesterol sulfate	-0.3357	0.00348
Amino Acid	Histidine Metabolism	N-acetyl-1-methylhistidine	0.33497	0.00356
Lipid	Sphingomyelins	sphingomyelin (d18:2/24:1, d18:1/24:2)	-0.33432	0.00363
Amino Acid	Histidine Metabolism	carnosine	0.33402	0.00366
		X-18913	-0.33346	0.00372
Nucleotide	Pyrimidine Metabolism, Orotate containing	dihydroorotate	0.32816	0.00436
Amino Acid	Leucine, Isoleucine and Valine Metabolism	2-methylbutyrylcarnitine (C5)	0.32774	0.00441
Lipid	Monoacylglycerol	1-dihomo-linolenylglycerol (20:3)	0.32729	0.00447
Xenobiotics	Benzoate Metabolism	3-methoxycatechol sulfate (2)	-0.32665	0.00455
Lipid	Lactosylceramides (LCER)	lactosyl-N-palmitoyl-sphingosine (d18:1/16:0)	-0.32659	0.00456
Lipid	Fatty Acid Metabolism (Acyl Carnitine, Long Chain Saturated)	myristoylcarnitine (C14)	0.32648	0.00458
Lipid	Phosphatidylinositol (PI)	1-palmitoyl-2-oleoyl-GPI (16:0/18:1)	0.32408	0.00491
Amino Acid	Polyamine Metabolism	4-acetamidobutanoate	0.32339	0.00501
Amino Acid	Leucine, Isoleucine and Valine Metabolism	N-carbamoylvaline	0.32285	0.00509
Xenobiotics	Drug - Cardiovascular	furosemide	0.3228	0.0051
Lipid	Endocannabinoid	linoleoyl ethanolamide	0.32264	0.00512
Amino Acid	Methionine, Cysteine, SAM and Taurine Metabolism	S-methylmethionine	-0.32194	0.00523
Nucleotide	Purine Metabolism, Adenine containing	adenosine 5'-monophosphate (AMP)	0.32135	0.00531
Nucleotide	Purine Metabolism, (Hypo)Xanthine/Inosine containing	N1-methylinosine	0.32026	0.00548
Xenobiotics	Food Component/Plant	dihydrocaffeate sulfate (2)	-0.32019	0.00549
Nucleotide	Pyrimidine Metabolism, Cytidine containing	5-methyl-2'-deoxycytidine	-0.3198	0.00556
Carbohydrate	Glycolysis, Gluconeogenesis, and Pyruvate Metabolism	phosphoenolpyruvate (PEP)	0.31851	0.00576
Xenobiotics	Drug - Antibiotic	6-aminopenicillanate	0.31856	0.00576
Carbohydrate	Pentose Metabolism	ribonate	0.3172	0.00598
Lipid	Fatty Acid, Dicarboxylate	octadecadienedioate (C18:2-DC)	0.31717	0.00599
Lipid	Phosphatidylinositol (PI)	1-stearoyl-2-oleoyl-GPI (18:0/18:1)	0.31712	0.006
Lipid	Fatty Acid, Monohydroxy	3-hydroxylaurate	0.31625	0.00615
Lipid	Lactosylceramides (LCER)	lactosyl-N-stearoyl-sphingosine (d18:1/18:0)	-0.31621	0.00615
Xenobiotics	Benzoate Metabolism	2-methoxyhydroquinone sulfate (2)	-0.31535	0.00631
Cofactors and Vitamins	Ascorbate and Aldarate Metabolism	gulonate	0.31497	0.00637
Lipid	Medium Chain Fatty Acid	caprylate (8:0)	0.31468	0.00642
Lipid	Glycerolipid Metabolism	glycerol	0.31436	0.00648
Lipid	Long Chain Polyunsaturated Fatty Acid (n3 and n6)	tetradecadienoate (14:2)	0.31331	0.00668
Amino Acid	Urea cycle; Arginine and Proline Metabolism	proline	-0.31227	0.00687
Lipid	Endocannabinoid	N-linoleoyltaurine	0.31227	0.00687
Xenobiotics	Benzoate Metabolism	4-hydroxycatechol sulfate	-0.31117	0.00709
		X-22162	0.30811	0.00771
Lipid	Sphingomyelins	tricosanoyl sphingomyelin (d18:1/23:0)	-0.30769	0.0078
Amino Acid	Tryptophan Metabolism	indoleacrylate	-0.30723	0.0079
Lipid	Inositol Metabolism	chiro-inositol	0.30674	0.00801
		X-21283	0.30643	0.00808
Amino Acid	Methionine, Cysteine, SAM and Taurine Metabolism	S-adenosylhomocysteine (SAH)	0.30627	0.00811
Energy	TCA Cycle	aconitate [cis or trans]	0.30565	0.00825
Lipid	Fatty Acid, Dicarboxylate	octadecanedioate (C18-DC)	0.30543	0.0083
Xenobiotics	Food Component/Plant	dihydroferulate	-0.30465	0.00848
Lipid	Fatty Acid, Monohydroxy	2-hydroxynervonate	0.30348	0.00875
Cofactors and Vitamins	Nicotinate and Nicotinamide Metabolism	N1-Methyl-2-pyridone-5-carboxamide	0.30341	0.00877
Xenobiotics	Benzoate Metabolism	2-methoxyhydroquinone sulfate (1)	-0.3032	0.00882
Nucleotide	Pyrimidine Metabolism, Orotate containing	orotidine	0.30306	0.00885
		X-25855	0.30272	0.00893
Amino Acid	Leucine, Isoleucine and Valine Metabolism	alpha-hydroxyisovalerate	0.30251	0.00898
Amino Acid	Histidine Metabolism	1-ribosyl-imidazoleacetate	-0.30239	0.00901
Lipid	Long Chain Polyunsaturated Fatty Acid (n3 and n6)	docosatrienoate (22:3n3)	0.30177	0.00916
Lipid	Lysophospholipid	1-palmitoyl-GPC (16:0)	-0.30128	0.00928
Lipid	Sphingomyelins	sphingomyelin (d18:2/24:2)	-0.29908	0.00985
Lipid	Fatty Acid Metabolism (also BCAA Metabolism)	propionylcarnitine (C3)	0.29764	0.0102
Xenobiotics	Chemical	3-bromo-5-chloro-2,6-dihydroxybenzoic acid	-0.29648	0.0105
		X-12127	0.2964	0.0106
Lipid	Phospholipid Metabolism	choline	0.29585	0.0107
Xenobiotics	Chemical	O-sulfo-L-tyrosine	0.29608	0.0107
Xenobiotics	Drug - Topical Agents	2,6-dihydroxybenzoic acid	-0.29482	0.011
Xenobiotics	Benzoate Metabolism	propyl 4-hydroxybenzoate sulfate	0.29433	0.0112
Lipid	Fatty Acid, Monohydroxy	3-hydroxydecanoate	0.2939	0.0113
		X-13695	-0.29385	0.0113
Lipid	Fatty Acid, Monohydroxy	2-hydroxydecanoate	-0.29335	0.0115
Amino Acid	Lysine Metabolism	N6,N6,N6-trimethyllysine	0.29284	0.0116
Nucleotide	Pyrimidine Metabolism, Uracil containing	N-acetyl-beta-alanine	0.29263	0.0117
Lipid	Lysoplasmalogen	1-(1-enyl-palmitoyl)-GPE (P-16:0)	-0.29264	0.0117
Xenobiotics	Food Component/Plant	2-aminophenol sulfate	-0.2919	0.0119
Amino Acid	Glycine, Serine and Threonine Metabolism	dimethylglycine	0.29118	0.0121
Lipid	Fatty Acid Metabolism (Acyl Carnitine, Medium Chain)	laurylcarnitine (C12)	0.291	0.0122
Lipid	Phosphatidylcholine (PC)	1-palmitoyl-2-stearoyl-GPC (16:0/18:0)	-0.29099	0.0122
Lipid	Lysophospholipid	1-palmitoyl-GPI (16:0)	0.29026	0.0124
Lipid	Fatty Acid, Dicarboxylate	hexadecenedioate (C16:1-DC)	0.29012	0.0125
Amino Acid	Polyamine Metabolism	5-methylthioadenosine (MTA)	0.28942	0.0127
Amino Acid	Histidine Metabolism	4-imidazoleacetate	-0.28905	0.0128
Amino Acid	Leucine, Isoleucine and Valine Metabolism	isobutyrylcarnitine (C4)	0.28806	0.0131
Nucleotide	Pyrimidine Metabolism, Uracil containing	beta-alanine	0.28757	0.0133
Amino Acid	Tyrosine Metabolism	4-methoxyphenol sulfate	-0.28766	0.0133
Lipid	Fatty Acid Metabolism (Acyl Carnitine, Monounsaturated)	ximenoylcarnitine (C26:1)	0.28611	0.0138
		X-23645	0.28477	0.0143
Cofactors and Vitamins	Hemoglobin and Porphyrin Metabolism	biliverdin	0.2838	0.0146
Amino Acid	Glutamate Metabolism	glutamine	-0.28338	0.0148
Peptide	Gamma-glutamyl Amino Acid	gamma-glutamyl-alpha-lysine	0.28322	0.0148
Xenobiotics	Chemical	diethanolamine	0.28278	0.015
Amino Acid	Urea cycle; Arginine and Proline Metabolism	homocitrulline	0.28279	0.015
Nucleotide	Purine Metabolism, (Hypo)Xanthine/Inosine containing	allantoic acid	0.28281	0.015
Xenobiotics	Chemical	S-(3-hydroxypropyl)mercapturic acid (HPMA)	0.28151	0.0155
		X-11880	-0.28139	0.0155
Peptide	Gamma-glutamyl Amino Acid	gamma-glutamylisoleucine	0.28107	0.0157
Carbohydrate	Fructose, Mannose and Galactose Metabolism	2-ketogulonate	0.28061	0.0158
Lipid	Endocannabinoid	N-stearoyltaurine	0.28072	0.0158
Lipid	Fatty Acid, Monohydroxy	13-HODE + 9-HODE	-0.27808	0.0169
		X-24623	0.27763	0.0171
Lipid	Phosphatidylcholine (PC)	1,2-dipalmitoyl-GPC (16:0/16:0)	-0.2773	0.0172
Lipid	Fatty Acid Metabolism (Acyl Carnitine, Polyunsaturated)	linolenoylcarnitine (C18:3)	0.27684	0.0174
Amino Acid	Lysine Metabolism	hydroxy-N6,N6,N6-trimethyllysine	0.27662	0.0175
Lipid	Fatty Acid, Dicarboxylate	dodecadienoate (12:2)	0.2761	0.0177
Lipid	Phosphatidylethanolamine (PE)	1-stearoyl-2-arachidonoyl-GPE (18:0/20:4)	0.27511	0.0181
Xenobiotics	Food Component/Plant	S-allylcysteine	0.27432	0.0185
Amino Acid	Glutathione Metabolism	ophthalmate	0.27371	0.0188
		X-13846	-0.27338	0.0189
Lipid	Lysophospholipid	1-oleoyl-GPI (18:1)	0.27258	0.0193
Amino Acid	Leucine, Isoleucine and Valine Metabolism	isovalerylcarnitine (C5)	0.27191	0.0196
Lipid	Fatty Acid Metabolism (Acyl Carnitine, Long Chain Saturated)	margaroylcarnitine (C17)	0.27105	0.02
Lipid	Phosphatidylethanolamine (PE)	1-palmitoyl-2-linoleoyl-GPE (16:0/18:2)	0.2696	0.0207
		X-25371	-0.26966	0.0207
		X-12689	0.26823	0.0214
Amino Acid	Histidine Metabolism	3-methylhistidine	0.26801	0.0215
Peptide	Gamma-glutamyl Amino Acid	gamma-glutamylphenylalanine	0.26812	0.0215
Xenobiotics	Food Component/Plant	ethyl beta-glucopyranoside	-0.26778	0.0217
		X-25388	-0.26745	0.0218
Lipid	Fatty Acid Metabolism (Acyl Choline)	linoleoylcholine	0.2668	0.0222
		X-17010	0.26656	0.0223
Lipid	Lactosylceramides (LCER)	lactosyl-N-nervonoyl-sphingosine (d18:1/24:1)	-0.26637	0.0224
Xenobiotics	Food Component/Plant	equol sulfate	-0.26549	0.0229
Xenobiotics	Benzoate Metabolism	4-vinylcatechol sulfate	-0.26483	0.0232
Peptide	Gamma-glutamyl Amino Acid	gamma-glutamyltryptophan	0.264	0.0237
Lipid	Fatty Acid, Monohydroxy	3-hydroxyoctanoate	0.26364	0.0239
Lipid	Long Chain Polyunsaturated Fatty Acid (n3 and n6)	docosadienoate (22:2n6)	0.26232	0.0246
Lipid	Fatty Acid Metabolism (Acyl Choline)	oleoylcholine	0.26198	0.0248
Nucleotide	Pyrimidine Metabolism, Cytidine containing	N4-acetylcytidine	0.26185	0.0249
Amino Acid	Urea cycle; Arginine and Proline Metabolism	argininate	-0.26175	0.025
Amino Acid	Methionine, Cysteine, SAM and Taurine Metabolism	cystathionine	-0.26129	0.0252
Xenobiotics	Food Component/Plant	N-acetyl-S-allyl-L-cysteine	0.26083	0.0255
		X-24338	0.26075	0.0255
Lipid	Fatty Acid Metabolism (Acyl Carnitine, Long Chain Saturated)	palmitoylcarnitine (C16)	0.26053	0.0257
Lipid	Fatty Acid Metabolism (Acyl Carnitine, Monounsaturated)	3-decenoylcarnitine	0.26006	0.0259
Amino Acid	Methionine, Cysteine, SAM and Taurine Metabolism	methionine sulfone	-0.2595	0.0263
Xenobiotics	Benzoate Metabolism	4-methylguaiacol sulfate	0.25918	0.0265
Lipid	Long Chain Monounsaturated Fatty Acid	oleate/vaccenate (18:1)	0.25845	0.0269
Carbohydrate	Pentose Metabolism	arabonate/xylonate	0.25794	0.0273
Xenobiotics	Benzoate Metabolism	4-vinylphenol sulfate	-0.25758	0.0275
		X-13553	0.25666	0.0281
Lipid	Long Chain Polyunsaturated Fatty Acid (n3 and n6)	adrenate (22:4n6)	0.25649	0.0282
Carbohydrate	Fructose, Mannose and Galactose Metabolism	mannose	0.25648	0.0282
Lipid	Long Chain Polyunsaturated Fatty Acid (n3 and n6)	dihomo-linolenate (20:3n3 or n6)	0.25584	0.0286
Xenobiotics	Chemical	3,5-dichloro-2,6-dihydroxybenzoic acid	-0.25578	0.0286
Amino Acid	Urea cycle; Arginine and Proline Metabolism	3-amino-2-piperidone	-0.25437	0.0296
		X-16124	-0.25414	0.0297
Carbohydrate	Aminosugar Metabolism	glucuronate	0.25314	0.0304
Amino Acid	Tyrosine Metabolism	4-hydroxycinnamate sulfate	-0.25311	0.0304
Amino Acid	Leucine, Isoleucine and Valine Metabolism	3-hydroxyisobutyrate	0.25299	0.0305
Amino Acid	Histidine Metabolism	1-methylhistamine	0.25104	0.0319
Lipid	Sphingomyelins	sphingomyelin (d17:1/14:0, d16:1/15:0)	-0.25104	0.0319
Lipid	Fatty Acid Metabolism (also BCAA Metabolism)	propionylglycine	-0.25068	0.0321
Lipid	Phosphatidylcholine (PC)	1-stearoyl-2-oleoyl-GPC (18:0/18:1)	0.25062	0.0322
Lipid	Fatty Acid, Monohydroxy	16-hydroxypalmitate	0.25048	0.0323
Lipid	Endocannabinoid	N-palmitoleoyltaurine	0.24977	0.0328
Amino Acid	Urea cycle; Arginine and Proline Metabolism	dimethylarginine (SDMA + ADMA)	0.24884	0.0335
Amino Acid	Histidine Metabolism	N-acetylcarnosine	-0.24839	0.0338
Lipid	Fatty Acid Metabolism (Acyl Glycine)	hexanoylglycine	0.24774	0.0343
Lipid	Lysophospholipid	1-stearoyl-GPI (18:0)	0.2476	0.0344
Lipid	Fatty Acid, Monohydroxy	3-hydroxymyristate	0.24696	0.0349
Amino Acid	Alanine and Aspartate Metabolism	N-acetylalanine	0.24654	0.0352
Lipid	Fatty Acid Metabolism (Acyl Choline)	stearoylcholine	0.24643	0.0353
Amino Acid	Tryptophan Metabolism	N-acetyltryptophan	-0.2462	0.0355
Lipid	Fatty Acid Metabolism (Acyl Choline)	palmitoylcholine	0.24592	0.0357
Lipid	Medium Chain Fatty Acid	5-dodecenoate (12:1n7)	0.24525	0.0362
Xenobiotics	Benzoate Metabolism	methyl-4-hydroxybenzoate sulfate	0.24526	0.0362
Lipid	Lactosylceramides (LCER)	lactosyl-N-arachidoyl-sphingosine (d18:1/20:0)	-0.24521	0.0362
Lipid	Phosphatidylethanolamine (PE)	1-palmitoyl-2-arachidonoyl-GPE (16:0/20:4)	0.24516	0.0363
Lipid	Lysophospholipid	1-oleoyl-GPG (18:1)	0.24398	0.0372
Lipid	Sphingomyelins	sphingomyelin (d18:1/20:1, d18:2/20:0)	-0.24348	0.0376
Carbohydrate	Pentose Metabolism	ribitol	0.24321	0.0379
Lipid	Fatty Acid Metabolism (Acyl Choline)	arachidonoylcholine	0.24314	0.0379
Xenobiotics	Food Component/Plant	2-keto-3-deoxy-gluconate	0.24208	0.0388
Xenobiotics	Chemical	thioproline	-0.24208	0.0388
Amino Acid	Leucine, Isoleucine and Valine Metabolism	beta-hydroxyisovalerate	0.24141	0.0394
		X-24715	-0.24129	0.0395
Peptide	Gamma-glutamyl Amino Acid	gamma-glutamylthreonine	0.24034	0.0403
Amino Acid	Leucine, Isoleucine and Valine Metabolism	beta-hydroxyisovaleroylcarnitine	0.23993	0.0406
Lipid	Endocannabinoid	oleoyl ethanolamide	0.2395	0.041
Lipid	Monoacylglycerol	1-arachidonylglycerol (20:4)	0.23937	0.0411
Lipid	Long Chain Polyunsaturated Fatty Acid (n3 and n6)	dihomo-linoleate (20:2n6)	0.23894	0.0415
Amino Acid	Lysine Metabolism	glutarylcarnitine (C5-DC)	-0.23898	0.0415
		X-11861	-0.23871	0.0417
		X-23782	-0.23852	0.0419
Lipid	Diacylglycerol	oleoyl-linoleoyl-glycerol (18:1/18:2) [1]	0.23791	0.0424
Xenobiotics	Drug - Antibiotic	cephalexin	0.23722	0.043
Amino Acid	Glycine, Serine and Threonine Metabolism	N-acetylserine	0.23721	0.0431
Lipid	Lysophospholipid	1-linoleoyl-GPI (18:2)	0.23653	0.0437
Carbohydrate	Pentose Metabolism	lyxonate	0.23599	0.0442
Amino Acid	Histidine Metabolism	histidine	-0.23537	0.0448
Lipid	Phosphatidylcholine (PC)	1-stearoyl-2-linoleoyl-GPC (18:0/18:2)	0.23514	0.045
Cofactors and Vitamins	Tocopherol Metabolism	alpha-tocopherol acetate	-0.23486	0.0453
Nucleotide	Purine Metabolism, Guanine containing	7-methylguanine	0.23406	0.046
Lipid	Fatty Acid, Dicarboxylate	dodecanedioate (C12-DC)	0.2334	0.0467
Xenobiotics	Food Component/Plant	isoeugenol sulfate	0.23198	0.0481
Xenobiotics	Benzoate Metabolism	catechol sulfate	-0.23151	0.0485
Lipid	Long Chain Saturated Fatty Acid	arachidate (20:0)	0.23126	0.0488
Amino Acid	Leucine, Isoleucine and Valine Metabolism	2,3-dihydroxy-2-methylbutyrate	0.23103	0.049
